# Supplementary material for: Motility phenotype in a zebrafish vmat2 mutant
Source: PLoS One. 2022 Jan 5;17(1):e0259753. doi: 10.1371/journal.pone.0259753 (PMC8730441; doi:10.1371/journal.pone.0259753)
Supplement: S1 Dataset — (XLSX) [file pone.0259753.s001.xlsx]

## Sheet: Figure 1
A. Velocity - CR plot - all recording period						B. Velocity - CR plot - 1 hr									C. Peak Velocity						D. Distance Moved											E. Distance From Centre Point						F. Sleep - Night time
	Velocity (mm/s)						Velocity (mm/s)									Velocity (mm/s)						Distance moved (mm)											Distance from cenre (mm)
	WT	HET	HOM				WT		HET		HOM					WT	HET	HOM				WT			HET			HOM					WT	HET	HOM				WT						HET
							Mean	SEM	Mean	SEM	Mean	SEM										Lights Off	Lights On		Lights Off	Lights On		Lights Off	Lights On										Sleep Fragmentation (1/hr)	Sleep Ratio	Velocity (mm/s)	Wake Duration (s)	Sleep Duration (s)		Sleep Fragmentation (1/hr)	Sleep Ratio	Velocity (mm/s)	Wake Duration (s)	Sleep Duration (s)
	0.559369	0.590962	0.569514				0.559369	0.067157	0.590962	0.045195	0.569514	0.065309				0.92522	1.13217	1.90429				619.25	584.972		823.311	1185.89		844.515	1048.16				6.26947	5.27103	6.29866				139.879	0.53724	0.19121	11.9021	13.8267		121.131	0.59613	0.18454	12.003	17.7169
	0.575597	0.615926	0.589358				0.575597	0.072066	0.615926	0.053659	0.589358	0.092343				1.36627	1.33039	3.21446				790.04	1356.35		926.189	685.817		1629.52	757.605				5.99185	6.00397	7.00849				134.318	0.5525	0.19502	11.9858	14.8082		128.623	0.6123	0.16919	10.8512	17.1375
	0.606277	0.615104	0.502625				0.606277	0.074557	0.615104	0.057484	0.502625	0.063434				1.09581	1.08783	1.12879				603.078	911.188		839.446	717.17		734.512	738.394				6.26919	6.40146	7.1227				129.093	0.57523	0.18919	11.8454	16.0415		123.259	0.61219	0.1782	11.3184	17.8801
	0.599482	0.590552	0.448916				0.599482	0.07189	0.590552	0.051834	0.448916	0.059578				0.99351	0.76153	3.54643				1706.62	1231.25		951.96	1312.52		1776.16	1145.85				6.17759	6.2241	5.80595				152.366	0.46571	0.19631	12.6163	11.0036		134.909	0.49501	0.21688	13.4755	13.2091
	0.661903	0.598105	0.439076				0.661903	0.068373	0.598105	0.048516	0.439076	0.056763				1.28251	0.87387	3.84962				1162.71	1262.98		945.409	1576.44		704.094	632.71				5.3008	5.73646	6.8688				125.658	0.47358	0.28448	15.0816	13.5675		149.531	0.42852	0.22703	13.7585	10.3168
	1.00481	1.0373	1.32554				1.00481	0.065455	1.0373	0.055734	1.32554	0.083516				1.80467	1.44183	1.02231				700.595	868.996		813.799	1662.53		796.197	790.782				5.76164	6.93883	7.10447				136.317	0.52169	0.20814	12.624	13.7773		125.342	0.55551	0.19441	12.7663	15.9551
	1.22091	1.24608	2.29151				1.22091	0.069207	1.24608	0.068957	2.29151	0.110929				1.82399	0.83459	3.17323				1667.41	1816.77		858.696	654.146		782.059	492.815				5.75322	6.8574	7.02212				172.014	0.4083	0.22213	12.3834	8.54511		123.153	0.65244	0.16338	10.1523	19.0722
	1.09006	1.19275	2.08627				1.09006	0.063964	1.19275	0.057715	2.08627	0.11871				0.57533	1.22135	2.00718				738.507	1429.76		905.485	1494.36		944.458	903.956				6.54599	4.61494	6.98819				143.029	0.44563	0.21373	13.9452	11.2164		142.643	0.50946	0.20149	12.3802	12.8576
	1.1386	1.33811	1.99472				1.1386	0.0675	1.33811	0.059044	1.99472	0.100222				1.17335	0.75633	2.82284				1013	949.989		857.594	1144.48		2527.81	1577.28				5.22444	6.92385	7.17422				126.891	0.55304	0.1967	12.6806	15.6903		127.048	0.58377	0.20784	11.7943	16.5414
	1.24898	1.4807	1.93962				1.24898	0.085518	1.4807	0.060344	1.93962	0.118297				0.88104	1.90152	2.63148				695.07	1244.4		1585.24	568.472		859.579	566.35				6.90187	6.42428	6.53082				151.373	0.4776	0.20999	12.4239	11.3584		141.294	0.54534	0.1884	11.5767	13.8947
	1.33285	1.52432	1.91512				1.33285	0.080032	1.52432	0.070153	1.91512	0.11029				1.40597	2.19648	1.59055				952.781	1047		1756.15	671.88		817.362	632.87				6.00804	6.53441	7.00114				149.391	0.41615	0.22333	14.0696	10.0282		130.163	0.52692	0.17801	13.0753	14.5732
	1.38088	1.45748	1.7947				1.38088	0.084707	1.45748	0.066709	1.7947	0.112488				0.98722	1.81331	1.82972				704.153	587.71		887.731	1951.33		904.622	542.119				6.37235	6.17474	6.55008				97.1657	0.60161	0.19156	14.7479	22.2897		135.788	0.50566	0.20848	13.1058	13.4061
	1.36639	1.53933	1.67988				1.36639	0.081705	1.53933	0.072989	1.67988	0.12309				1.35836	0.76661	1.44174				1339.67	999.92		1388.62	1480.46		843.027	875.954				7.03343	6.3902	7.04251				142.904	0.5049	0.2191	12.4726	12.7192		137.122	0.42137	0.25816	15.1914	11.0626
	1.32971	1.43063	1.56638				1.32971	0.084075	1.43063	0.06298	1.56638	0.12309				0.61539	1.11147	2.46192				593.452	694.468		1149.41	878.032		1959.35	1495.54				5.47049	6.61731	7.22485				89.2282	0.66974	0.17581	13.3247	27.0213		118.513	0.56235	0.19765	13.2848	17.0822
	1.35685	1.44418	1.50624				1.35685	0.102552	1.44418	0.076811	1.50624	0.122975				0.95849	1.31384	0.9084				1409.51	1280.41		1597.7	1794.82		774.191	835.956				5.34227	6.51915	6.83307				135.611	0.3966	0.26932	16.0183	10.5283		162.772	0.34052	0.23885	14.5856	7.53123
	1.3372	1.45726	1.30529				1.3372	0.090273	1.45726	0.077245	1.30529	0.120721				1.41595	1.67167	2.36386				636.853	847.271		1340.52	1325.97		1262.56	1032.33				6.70401	6.09424	5.66372				134.251	0.49491	0.21712	13.5443	13.2712		149.305	0.38335	0.22521	14.8684	9.24323
	1.29709	1.36313	1.17339				1.29709	0.090919	1.36313	0.074947	1.17339	0.112141				1.44838	2.14966	1.81227				707.221	1300.4		1229.88	945.528		1020.8	1276.97				5.11288	6.68539	5.80045				124.724	0.43093	0.25309	16.4256	12.4381		124.218	0.4952	0.24761	14.6299	14.3515
	1.20031	1.30198	1.07087				1.20031	0.090484	1.30198	0.080004	1.07087	0.109917				0.70278	1.82721	2.00276				1033.24	523.459		1077.47	1129.26		1101.99	1362.06				6.10554	5.52837	6.9756				124.047	0.47096	0.26769	15.3535	13.6678		115.468	0.51914	0.21629	14.9921	16.1854
	1.06654	1.24649	1.0459				1.06654	0.099486	1.24649	0.083418	1.0459	0.11538				1.39821	0.43289	1.79246				825.558	902.776		511.529	623.296		591.225	1038.55				7.50518	5.84389	6.65543				79.5799	0.66122	0.20504	15.3257	29.9118		151.713	0.42576	0.26009	13.6262	10.1028
	1.0333	1.1911	0.970251				1.0333	0.107462	1.1911	0.083248	0.970251	0.106758				1.19069	1.57765	3.85995				1222.7	1145.53		1335.4	1235.41		1382.79	637.415				6.02227	5.54373	6.1599				152.281	0.4909	0.21579	12.0352	11.6052		129.167	0.57291	0.20616	11.9035	15.9674
	1.04201	1.13047	0.919527				1.04201	0.104757	1.13047	0.082396	0.919527	0.103756				1.05336	1.91894	2.33238				991.097	730.994		855.248	519.229		965.103	1136.95				6.896	5.85677	6.74517				116.462	0.52275	0.21831	14.7523	16.159		118.308	0.59413	0.20196	12.3503	18.0789
	0.918594	1.06879	0.905309				0.918594	0.091531	1.06879	0.096867	0.905309	0.10847				1.04149	1.27008	2.2712				1152.76	979.961		1065.81	1168.3		841.31	946.66				5.33553	5.74412	6.80737				153.131	0.50005	0.19201	11.7535	11.7557		157.972	0.31286	0.35628	15.6592	7.12964
	0.856371	0.950246	0.87709				0.856371	0.094484	0.950246	0.077126	0.87709	0.119466				0.59977	1.10523	3.26465				876.637	799.866		592.228	906.747		1650.48	773.265				6.21658	5.76134	6.03355				167.297	0.42587	0.21923	12.3482	9.16419		135.782	0.55854	0.19186	11.6974	14.8085
	0.80958	0.864842	0.878993				0.80958	0.095805	0.864842	0.076856	0.878993	0.114963				1.62292	1.11412	1.01169				2051.7	902.717		1251.13	1841.84		867.667	724.297				5.60032	6.72618	6.08726				153.013	0.47617	0.19933	12.3244	11.203		133.734	0.57743	0.18729	11.3753	15.5438
	0.743005	0.798412	0.750998				0.743005	0.087268	0.798412	0.074554	0.750998	0.104651				0.84004	0.15621	2.65977				1014.12	769.197		602.127	1107.3		877.712	632.921				5.62762	6.63905	6.02215				146.067	0.47874	0.21223	12.8396	11.7991		84.6534	0.70427	0.17443	12.5762	29.9502
	0.699175	0.815774	0.7915				0.699175	0.094877	0.815774	0.07892	0.7915	0.101131				0.81514	0.55159	3.44456				816.582	928.478		750.793	1339.22		1278.24	1184.25				6.17858	5.55854	5.62143				145.328	0.49289	0.22787	12.5618	12.2097		92.2292	0.50916	0.32365	19.1589	19.8743
	0.66824	0.788173	0.742331				0.66824	0.076237	0.788173	0.08356	0.742331	0.105036				1.47445	1.93016	3.04201				1211.11	1297.85		1309.35	1233.15		1755.9	572.534				5.35602	7.02248	7.06556				130.931	0.60416	0.1707	10.8765	16.6118		117.466	0.61196	0.19367	11.8841	18.7547
	0.676139	0.676902	0.710716				0.676139	0.090076	0.676902	0.079779	0.710716	0.103605				0.8597	1.31593	2.45166				2532.55	800.734		786.489	1268		515.568	333.618				5.68248	6.1918	6.98491				151.683	0.43093	0.2835	13.5062	10.2274		130.441	0.45494	0.2475	15.043	12.5557
	0.571417	0.675311	0.705284				0.571417	0.060531	0.675311	0.086176	0.705284	0.103057				1.34399	2.25466	2.09171				2973.48	397.386		1598.94	1766.8		1295.05	603.495				5.60747	6.03104	6.92887				101.236	0.64651	0.21985	12.5704	22.99		126.4	0.35168	0.2786	18.4647	10.0163
	0.594175	0.633075	0.745944				0.594175	0.080524	0.633075	0.075399	0.745944	0.107257				1.61113	1.08974	1.43776				954.074	1041.27		735.574	720.825		1061.4	671.336				6.43601	6.41677	7.51537				77.4907	0.79058	0.14305	9.71861	36.7281		130.319	0.50139	0.20893	13.7739	13.8505
	0.607836	0.584059	0.713921				0.607836	0.090669	0.584059	0.074156	0.713921	0.094112				2.26391	1.29552	2.49418				1326.2	360.583		857.717	983.346		1035.13	285.474				4.95902	6.38608	6.91085				121.855	0.51363	0.26131	14.3691	15.1742		147.084	0.40531	0.23631	14.5556	9.92031
	0.609339	0.478194	0.635139				0.609339	0.084253	0.478194	0.060022	0.635139	0.093192				0.86809	0.58662	2.34497				1245.27	393.876		457.738	500.365		697.581	610.58				5.24486	5.80312	7.40573				99.7086	0.68279	0.14448	11.4529	24.6524		145.801	0.43059	0.21562	14.0511	10.6318
	0.559902	0.550386	0.677038				0.559902	0.065742	0.550386	0.072706	0.677038	0.090162				1.42085	1.11489	3.20416				1248.56	932.244		1132.46	1954.77		1014.26	491.597				5.92518	6.57921	5.76825				116.749	0.68628	0.16416	9.67362	21.1618		152.991	0.39529	0.23323	14.2213	9.30145
	0.510679	0.570696	0.57433				0.510679	0.063686	0.570696	0.075378	0.57433	0.092189				1.42763	0.6152	1.38156				1258.73	950.462		756.063	1177.35		450.604	921.078				5.38087	6.73329	5.59858				118.498	0.55906	0.22115	13.3864	16.9844		156.496	0.51389	0.19602	11.1763	11.8214
	0.45865	0.56212	0.501713				0.45865	0.055577	0.56212	0.080155	0.501713	0.067671				1.73095	1.67696	0.14811				1144.45	938.023		825.114	1802.68		328.902	497.712				5.8089	5.73763	6.76147				127.834	0.57619	0.1981	11.935	16.2265		139.752	0.49582	0.19511	12.9878	12.7722
	0.456181	0.526171	0.563435				0.456181	0.061526	0.526171	0.074714	0.563435	0.076281				0.57928	0.55742	3.04768				1037.67	736.386		1414.59	1304.35		1651.35	483.059				7.31438	4.77342	6.95101				128.514	0.5975	0.17263	11.2676	16.7374		149.34	0.46057	0.218	13.0034	11.1026
	0.518629	0.494364	0.498603				0.518629	0.083125	0.494364	0.066606	0.498603	0.070979				1.10351	0.98633	3.30613				1181.13	964.708		926.265	834.48		3260.66	324.425				6.37003	4.93112					139.401	0.57004	0.18321	11.1036	14.7212		108.502	0.59656	0.18948	13.3751	19.7934
	0.486576	0.512811	0.410485				0.486576	0.076937	0.512811	0.069402	0.410485	0.076055				1.50533	1.25344	3.28223				1261.58	856.961		688.261	1152.96		2975.1	939.778				7.28618	4.48209					77.1423	0.74116	0.17059	12.0663	34.5876		151.195	0.42881	0.22065	13.6002	10.2101
	0.487807	0.510553	0.441026				0.487807	0.074261	0.510553	0.070405	0.441026	0.068152				2.48253	0.45048	1.83626				2301.79	304.495		752.67	1567.79		1382.44	744.848				5.96994	6.27255					104.934	0.69998	0.16414	10.2846	24.0144		148.394	0.50495	0.19484	12.0098	12.2499
	0.491428	0.542407	0.419495				0.491428	0.077494	0.542407	0.066109	0.419495	0.068291				0.78926	1.16796	1.4405				922.205	816.141		808.101	691.447		2212.7	470.743				5.36928	5.19067					75.5198	0.78143	0.13757	10.4078	37.2503		146.509	0.52317	0.18371	11.7099	12.8551
	0.446815	0.556092	0.447478				0.446815	0.067996	0.556092	0.069669	0.447478	0.071916					1.26036	2.88844							1468.66	1225.03		2302.53	185.887				6.65373	6.46408											142.425	0.50128	0.21386	12.6058	12.6707
	0.437376	0.522341	0.493161				0.437376	0.075764	0.522341	0.066862	0.493161	0.079334					2.63349	2.91116							2400.8	1716.05		1263.59	1074.91				6.07037	5.7012											142.021	0.53932	0.22724	11.6705	13.6709
	0.451826	0.567412	0.440248				0.451826	0.070052	0.567412	0.075466	0.440248	0.071316					0.85518	1.92578							1228.84	909.03		2188.77	559.88				6.06087	5.99564											120.93	0.56447	0.18592	12.9653	16.804
	0.515849	0.513724	0.416143				0.515849	0.084159	0.513724	0.064264	0.416143	0.05264					0.64611	2.4121							1609.47	1123.8		1315.6	515.453				5.76842	4.51309											130.487	0.28529	0.28714	19.7051	7.87082
	0.408734	0.542502	0.397949				0.408734	0.076704	0.542502	0.070377	0.397949	0.058076					1.23766	2.03859							3539.95	1027.41		1797	482.89				5.70469	5.58477											159.275	0.53327	0.18496	10.5492	12.0532
	0.369351	0.46843	0.414179				0.369351	0.045846	0.46843	0.067017	0.414179	0.061804					1.2654	2.0336							1335.5	1330.89		1611.32	427.119				5.59991	5.95115											125.02	0.48935	0.21793	14.7043	14.091
	0.438814	0.502424	0.420645				0.438814	0.05379	0.502424	0.067269	0.420645	0.066719					1.38761	2.89012							2338.03	1624.75		3562.86	287.921				5.80771	5.99753											140.844	0.47229	0.22694	13.4885	12.0717
	0.438571	0.486685	0.444692				0.438571	0.060271	0.486685	0.065471	0.444692	0.068595					0.80378	2.04403							1240.21	992.589		1605.8	570.064				5.97514	5.26446											147.347	0.55029	0.18679	10.9809	13.4448
	0.448565	0.469927	0.461245				0.448565	0.050546	0.469927	0.057824	0.461245	0.072039					0.58426	2.49354							415.377	556.338		1269.47	892.568				5.89239	5.21699											145.903	0.53995	0.18792	11.3513	13.3226
	0.402529	0.476863	0.401252				0.402529	0.050834	0.476863	0.067666	0.401252	0.068358					3.57986	1.87024							4793.9	994.515		1207.6	383.866				5.53339	7.58067											116.987	0.50978	0.29645	15.0746	15.6872
	0.401207	0.402569	0.391467				0.401207	0.064447	0.402569	0.057634	0.391467	0.067096					1.68191	1.13862							1076.46	895.996		1596.57	262.683				6.15559	6.73522											107.715	0.65485	0.1808	11.5355	21.8862
	0.39986	0.405303	0.375396				0.39986	0.056559	0.405303	0.057668	0.375396	0.062047					2.39916	2.37678							1345.08	736.294		1228.38	579.158				5.03514	7.16881											117.235	0.62262	0.14361	11.5802	19.119
	0.463492	0.429108	0.436117				0.463492	0.063382	0.429108	0.053766	0.436117	0.069123					2.33529	2.56952							881.311	694.858		946.19	764.169				5.50535	5.37314											104.82	0.71705	0.15238	9.71017	24.6266
	0.440445	0.410729	0.352756				0.440445	0.068229	0.410729	0.054834	0.352756	0.050345					2.02545								3670.84	553.577								6.5027											93.9174	0.72788	0.16224	10.4214	27.9008
	0.353774	0.433212	0.371954				0.353774	0.04854	0.433212	0.052879	0.371954	0.048268					0.50787								675.5	654.245								6.73699											104.573	0.70226	0.15547	10.2416	24.1759
	0.351549	0.385417	0.409807				0.351549	0.051018	0.385417	0.045458	0.409807	0.069996					1.16676								1143.35	1099.88								5.72741											133.458	0.58834	0.1959	11.0974	15.8704
	0.329891	0.376706	0.344992				0.329891	0.036452	0.376706	0.045438	0.344992	0.053913					0.57998								980.315	933.281								5.15803											96.818	0.71241	0.15294	10.6843	26.4896
	0.359505	0.35952	0.409103				0.359505	0.047251	0.35952	0.034436	0.409103	0.065035					1.23353								1097.18	786.351								7.21426											109.607	0.65101	0.17942	11.4537	21.3821
	0.362121	0.359765	0.335781				0.362121	0.046666	0.359765	0.044022	0.335781	0.055552					0.89489								2982.85	635.426								5.93966											119.513	0.64354	0.193	10.7298	19.3848
	0.369228	0.312403	0.331885				0.369228	0.055405	0.312403	0.030961	0.331885	0.057067					0.46636								980.476	788.901								5.17488											127.255	0.5476	0.22309	12.7981	15.4914
	0.399353	0.324199	0.428033				0.399353	0.055562	0.324199	0.036865	0.428033	0.071092					1.18189								1099.88	634.884								6.67941											122.697	0.64395	0.1606	10.4395	18.894
	0.352965	0.321978	0.456612				0.352965	0.064145	0.321978	0.035108	0.456612	0.085147					1.63709								2141.72	1082.04								7.39202											99.3983	0.69859	0.1658	10.9164	25.3015
	0.357264	0.327427	0.368544				0.357264	0.059715	0.327427	0.043559	0.368544	0.062875					1.32821								1294.51	562.015								7.16682											99.1141	0.70687	0.15307	10.6469	25.6748
	0.325327	0.319689	0.369784				0.325327	0.04211	0.319689	0.042577	0.369784	0.064578					1.27761								1077.95	703.985								5.34429											119.404	0.65827	0.17175	10.2958	19.8467
	0.319079	0.284475	0.319219				0.319079	0.048652	0.284475	0.027249	0.319219	0.051822					1.06103								1012.74	1360.41								7.06986											118.844	0.61984	0.17174	11.5159	18.776
	0.398932	0.348383	0.464422				0.398932	0.051105	0.348383	0.030445	0.464422	0.053262					0.88675								808.483	1041.68								5.20644											131.633	0.5414	0.21713	12.5421	14.8068
	0.369109	0.420149	0.366366				0.369109	0.041664	0.420149	0.036254	0.366366	0.055942					1.18814								1097.83	791.755								6.20765											100.021	0.67138	0.17739	11.8279	24.1646
	0.313011	0.343917	0.258115				0.313011	0.042007	0.343917	0.028761	0.258115	0.027503					0.34407								1071.44	553.371								5.45889											113.798	0.68497	0.15308	9.96608	21.6689
	0.281057	0.338562	0.242509				0.281057	0.031216	0.338562	0.030638	0.242509	0.03152					0.84731								764.355	1266.82								5.362											134.375	0.54563	0.20189	12.1654	14.6177
	0.275276	0.361233	0.253899				0.275276	0.033583	0.361233	0.035125	0.253899	0.027542					1.74812								1741.94	1052.89								5.20595											121.466	0.63368	0.21036	10.8494	18.7809
	0.260394	0.372485	0.264021				0.260394	0.031185	0.372485	0.036054	0.264021	0.028585					1.27076								1359.05	974.566								4.88941											131.309	0.6072	0.18201	10.7692	16.6471
	0.28738	0.366365	0.252583				0.28738	0.038089	0.366365	0.034612	0.252583	0.02421					0.9406								1020.43	916.117								5.93968											139.572	0.57353	0.17915	11	14.7931
	0.302717	0.404673	0.271001				0.302717	0.038543	0.404673	0.042307	0.271001	0.034595					1.11317								1611.12	980.457								5.83557											112.723	0.71586	0.15201	9.07446	22.8622
	0.31226	0.391043	0.267697				0.31226	0.038949	0.391043	0.034517	0.267697	0.031146					2.08873								2322.52	1564.39								5.99877											115.693	0.55043	0.27185	13.9891	17.1277
	0.361994	0.435803	0.261016				0.361994	0.046645	0.435803	0.039782	0.261016	0.028611					0.79214								1051.67	1123.06								5.84341											93.1751	0.70921	0.18974	11.225	27.4018
	0.332576	0.494651	0.287787				0.332576	0.046059	0.494651	0.042581	0.287787	0.041121					0.83762								1416.38	557.372								5.98682											90.678	0.75001	0.14454	9.91582	29.7759
	0.351008	0.501315	0.288881				0.351008	0.04889	0.501315	0.041254	0.288881	0.037129																						5.26128
	0.356768	0.539409	0.307594				0.356768	0.046428	0.539409	0.045201	0.307594	0.044482																						5.8907
	0.368181	0.560167	0.274991				0.368181	0.041267	0.560167	0.04713	0.274991	0.035776																						5.4347
	0.399302	0.54959	0.286935				0.399302	0.041978	0.54959	0.039696	0.286935	0.035138																						5.77338
	0.467538	0.551166	0.337565				0.467538	0.054206	0.551166	0.038876	0.337565	0.049242																						5.0724
	0.500561	0.587374	0.360669				0.500561	0.062188	0.587374	0.041121	0.360669	0.049																						6.24979
	0.526458	0.634266	0.361304				0.526458	0.060891	0.634266	0.041261	0.361304	0.045795																						6.15318
	0.533966	0.628649	0.320549				0.533966	0.06384	0.628649	0.04501	0.320549	0.04254
	0.548318	0.594077	0.329711				0.548318	0.060899	0.594077	0.040394	0.329711	0.038014
	0.540683	0.635472	0.351427				0.540683	0.06123	0.635472	0.04609	0.351427	0.05843
	0.556358	0.673906	0.367086				0.556358	0.059959	0.673906	0.044435	0.367086	0.048497
	0.567924	0.620998	0.382303				0.567924	0.064337	0.620998	0.043483	0.382303	0.051208
	0.541085	0.676982	0.342871				0.541085	0.056633	0.676982	0.042539	0.342871	0.044128
	0.627615	0.667369	0.360536				0.627615	0.067297	0.667369	0.0439	0.360536	0.056924
	0.633036	0.65701	0.40369				0.633036	0.062747	0.65701	0.044742	0.40369	0.054581
	0.567722	0.660863	0.378773				0.567722	0.051036	0.660863	0.040072	0.378773	0.049807
	0.57776	0.691416	0.415948				0.57776	0.050076	0.691416	0.044543	0.415948	0.060497
	0.572752	0.643325	0.409121				0.572752	0.055027	0.643325	0.034345	0.409121	0.051384
	0.575394	0.709022	0.38745				0.575394	0.055287	0.709022	0.038446	0.38745	0.053071
	0.613175	0.735286	0.449125				0.613175	0.053423	0.735286	0.043948	0.449125	0.0468
	0.613047	0.689446	0.367766				0.613047	0.054111	0.689446	0.040846	0.367766	0.039186
	0.599829	0.685548	0.52725				0.599829	0.048954	0.685548	0.042436	0.52725	0.072544
	0.488816	0.711162	0.593863				0.488816	0.043161	0.711162	0.044975	0.593863	0.078334
	0.592613	0.707	0.477491				0.592613	0.048447	0.707	0.047443	0.477491	0.048237
	0.555755	0.770176	0.488588				0.555755	0.054538	0.770176	0.047327	0.488588	0.055007
	0.57578	0.701384	0.498856				0.57578	0.048911	0.701384	0.049781	0.498856	0.072943
	0.615256	0.727205	0.492854				0.615256	0.053387	0.727205	0.051804	0.492854	0.060612
	0.643515	0.740877	0.442408				0.643515	0.049654	0.740877	0.059512	0.442408	0.048573
	0.667744	0.661327	0.553282				0.667744	0.061216	0.661327	0.0496	0.553282	0.07097
	0.636416	0.68058	0.58437				0.636416	0.054388	0.68058	0.052428	0.58437	0.062598
	0.687564	0.630692	0.509389				0.687564	0.056461	0.630692	0.045855	0.509389	0.075172
	0.683223	0.647557	0.430174				0.683223	0.048485	0.647557	0.047945	0.430174	0.050925
	0.649835	0.658327	0.491107				0.649835	0.04886	0.658327	0.049229	0.491107	0.053024
	0.668044	0.644531	0.507534				0.668044	0.054737	0.644531	0.047323	0.507534	0.054265
	0.663632	0.641922	0.420594				0.663632	0.068476	0.641922	0.043067	0.420594	0.044244
	0.621544	0.660116	0.45534				0.621544	0.050438	0.660116	0.045621	0.45534	0.063545
	0.570189	0.673548	0.557734				0.570189	0.043496	0.673548	0.048818	0.557734	0.065318
	0.58102	0.687748	0.582252				0.58102	0.053938	0.687748	0.047411	0.582252	0.080458
	0.626243	0.653477	0.508713				0.626243	0.057223	0.653477	0.044991	0.508713	0.057179
	0.610721	0.638148	0.559162				0.610721	0.056618	0.638148	0.047063	0.559162	0.055608
	0.612299	0.676312	0.465766				0.612299	0.05845	0.676312	0.047565	0.465766	0.049084
	0.619348	0.619206	0.494035				0.619348	0.065011	0.619206	0.04354	0.494035	0.047302
	0.609491	0.598513	0.457688				0.609491	0.067563	0.598513	0.042413	0.457688	0.050229
	0.554418	0.621847	0.460515				0.554418	0.062148	0.621847	0.043548	0.460515	0.046958
	0.535147	0.63311	0.429277				0.535147	0.059292	0.63311	0.04326	0.429277	0.047254
	0.553099	0.610747	0.418465				0.553099	0.062273	0.610747	0.043157	0.418465	0.047752
	0.55797	0.664716	0.415747				0.55797	0.051652	0.664716	0.04471	0.415747	0.041171
	0.512651	0.624895	0.51132				0.512651	0.051772	0.624895	0.038964	0.51132	0.073247
	0.498783	0.707002	0.471624				0.498783	0.051121	0.707002	0.044081	0.471624	0.061538
	0.890128	1.14363	1.18412
	1.22261	1.37083	2.11177
	0.98789	1.21604	1.8728
	1.01258	1.30881	1.77258
	1.12835	1.35249	1.66708
	1.23844	1.37113	1.59526
	1.24294	1.42975	1.39615
	1.23653	1.53554	1.27024
	1.24192	1.47795	1.16617
	1.23428	1.36602	1.08389
	1.1709	1.35168	1.07095
	1.1751	1.32384	1.01408
	1.08675	1.22238	0.935
	1.07301	1.17344	0.796976
	0.99679	1.03974	0.835801
	0.900636	1.02587	0.783031
	0.842032	0.908702	0.736806
	0.785429	0.819964	0.707044
	0.814746	0.813891	0.66765
	0.751982	0.803314	0.58557
	0.659542	0.71714	0.574041
	0.580972	0.649872	0.512751
	0.561237	0.641281	0.5907
	0.534685	0.66132	0.560622
	0.633131	0.588765	0.538014
	0.533498	0.601142	0.464791
	0.522821	0.568574	0.465776
	0.517957	0.558503	0.434522
	0.505641	0.517569	0.468134
	0.457667	0.520253	0.441802
	0.477038	0.485143	0.498072
	0.464554	0.54648	0.432108
	0.422641	0.508231	0.485549
	0.396113	0.464788	0.487949
	0.441499	0.489499	0.479739
	0.363038	0.457545	0.419503
	0.397637	0.450971	0.425554
	0.439841	0.437945	0.476723
	0.413472	0.443145	0.514907
	0.446709	0.421712	0.386861
	0.418202	0.454373	0.378723
	0.367402	0.410817	0.436986
	0.308405	0.436548	0.401218
	0.30638	0.416274	0.387743
	0.324987	0.434852	0.430345
	0.337373	0.396013	0.392714
	0.308503	0.408429	0.434764
	0.322705	0.397175	0.398716
	0.341509	0.422536	0.409155
	0.365964	0.430206	0.425206
	0.326001	0.433619	0.362277
	0.325731	0.476462	0.392944
	0.297718	0.405891	0.430357
	0.280748	0.420599	0.416726
	0.290189	0.394992	0.415417
	0.297109	0.328501	0.333501
	0.258871	0.348448	0.353581
	0.263179	0.326835	0.389022
	0.286611	0.38262	0.338759
	0.285573	0.377299	0.275153
	0.354445	0.365783	0.414421
	0.32888	0.396699	0.339678
	0.261913	0.347525	0.255895
	0.274557	0.31144	0.269388
	0.319833	0.322204	0.260078
	0.308751	0.3573	0.258752
	0.354733	0.357872	0.249687
	0.368391	0.382316	0.282552
	0.346059	0.460153	0.270875
	0.402006	0.504476	0.300688
	0.444306	0.536903	0.328649
	0.48253	0.553167	0.329368
	0.479728	0.540278	0.290999
	0.425579	0.601023	0.332665
	0.503644	0.561392	0.305665
	0.497791	0.595143	0.295734
	0.543914	0.594258	0.305898
	0.575624	0.605057	0.321329
	0.555111	0.559444	0.313752
	0.573576	0.59939	0.318489
	0.580617	0.618582	0.381566
	0.577581	0.624964	0.34056
	0.636535	0.606977	0.381337
	0.636276	0.671523	0.350603
	0.586756	0.662301	0.353481
	0.603343	0.641598	0.395873
	0.548573	0.610766	0.359466
	0.641263	0.645914	0.366852
	0.622116	0.656853	0.389497
	0.637041	0.63591	0.396117
	0.608368	0.620689	0.443375
	0.637448	0.678232	0.433946
	0.622205	0.701829	0.448897
	0.673731	0.661447	0.446421
	0.681431	0.664259	0.461547
	0.66868	0.672685	0.484838
	0.596575	0.656238	0.435846
	0.582569	0.636448	0.42859
	0.571198	0.664881	0.434661
	0.501635	0.620969	0.437997
	0.525736	0.676126	0.390654
	0.667837	0.645113	0.434684
	0.647422	0.614515	0.422686
	0.545679	0.635742	0.454931
	0.573515	0.678884	0.471643
	0.580178	0.676971	0.446987
	0.612773	0.617701	0.400708
	0.585331	0.670813	0.409379
	0.542489	0.667781	0.436794
	0.601415	0.667984	0.489048
	0.567991	0.683063	0.474581
	0.510967	0.657239	0.421749
	0.572132	0.715089	0.474817
	0.548601	0.629491	0.474578
	0.562482	0.696903	0.507335
	0.547533	0.662223	0.503401
	0.468709	0.621195	0.564222
	0.456701	0.630398	0.595126
	0.498381	0.593133	0.498587
	0.533487	0.649405	0.470551
	0.98588	1.14396	1.26253
	1.19087	1.26403	2.02763
	0.997209	1.18127	1.76683
	0.990464	1.17353	1.71408
	1.0391	1.20399	1.52176
	1.09948	1.30841	1.29365
	1.13008	1.39453	1.22927
	1.21952	1.31191	1.0894
	1.17383	1.33299	1.03331
	1.14959	1.30106	0.958755
	1.12077	1.28666	0.860178
	1.11065	1.19467	0.787929
	1.12887	1.18636	0.72358
	0.976274	1.03076	0.66185
	0.968914	1.0114	0.682255
	0.900114	0.937732	0.62385
	0.797418	0.829918	0.638046
	0.771305	0.742918	0.518136
	0.727355	0.67884	0.535764
	0.680267	0.665906	0.458442
	0.611428	0.661773	0.511596
	0.633433	0.62453	0.49377
	0.535708	0.594825	0.555757
	0.575697	0.540013	0.540602
	0.558201	0.599362	0.447084
	0.489114	0.585055	0.390223
	0.520094	0.556975	0.385848
	0.590252	0.554178	0.443711
	0.461757	0.512183	0.452958
	0.444954	0.477099	0.515203
	0.438607	0.456554	0.544697
	0.378709	0.453062	0.503943
	0.381151	0.427031	0.42019
	0.384024	0.403048	0.424611
	0.413259	0.430343	0.418341
	0.440082	0.421059	0.372924
	0.434458	0.39532	0.29311
	0.419386	0.415472	0.343597
	0.357686	0.399941	0.376913
	0.326425	0.391717	0.35918
	0.347335	0.405524	0.361845
	0.355542	0.432039	0.343777
	0.371971	0.414521	0.320057
	0.333713	0.415911	0.336187
	0.392313	0.416797	0.325094
	0.331241	0.403118	0.293551
	0.349029	0.425447	0.33116
	0.373181	0.422488	0.35341
	0.320738	0.397004	0.301977
	0.331087	0.405231	0.278135
	0.379079	0.393801	0.297864
	0.341973	0.34802	0.25145
	0.286673	0.380208	0.280235
	0.294809	0.36726	0.307506
	0.303113	0.389765	0.281852
	0.325089	0.383751	0.312831
	0.325152	0.387762	0.320142
	0.333416	0.397661	0.319224
	0.355971	0.369175	0.361156
	0.369072	0.372003	0.36116
	0.329243	0.373858	0.439018
	0.332963	0.361608	0.356016
	0.343265	0.345869	0.237547
	0.280012	0.325611	0.258208
	0.277038	0.315361	0.313694
	0.302617	0.323599	0.248644
	0.303101	0.287544	0.237249
	0.334389	0.316008	0.251495
	0.3884	0.356417	0.23111
	0.353356	0.43304	0.275125
	0.384837	0.428403	0.2955
	0.405413	0.455503	0.30714
	0.430892	0.485849	0.296899
	0.44553	0.526124	0.245321
	0.427128	0.499817	0.314724
	0.481026	0.545981	0.289225
	0.523792	0.606177	0.340826
	0.511835	0.56428	0.355542
	0.413326	0.653799	0.328816
	0.520301	0.581125	0.462035
	0.502311	0.560798	0.420593
	0.58238	0.565031	0.449465
	0.484356	0.575954	0.427063
	0.518888	0.548164	0.469021
	0.528829	0.573175	0.384007
	0.598843	0.619943	0.365164
	0.606736	0.538239	0.421076
	0.598972	0.593027	0.463072
	0.688412	0.549818	0.469667
	0.685678	0.608999	0.429693
	0.635406	0.582609	0.461785
	0.614908	0.557324	0.431151
	0.578175	0.554207	0.423219
	0.718549	0.60845	0.393837
	0.728576	0.545439	0.425907
	0.653426	0.548065	0.476078
	0.650531	0.655856	0.431112
	0.633823	0.655787	0.413834
	0.674018	0.655951	0.407772
	0.628583	0.569335	0.42847
	0.585599	0.568705	0.44349
	0.556683	0.628926	0.459741
	0.574281	0.660258	0.503811
	0.582697	0.66059	0.371824
	0.562032	0.595162	0.382361
	0.567228	0.576142	0.465036
	0.60794	0.584167	0.385093
	0.601852	0.631005	0.420898
	0.654701	0.58601	0.459705
	0.618434	0.609189	0.40989
	0.596656	0.577369	0.37368
	0.647269	0.564279	0.468342
	0.596394	0.591106	0.411794
	0.621834	0.611674	0.402566
	0.61044	0.609123	0.463807
	0.50228	0.609583	0.457926
	0.463775	0.584376	0.452884
	0.508414	0.640966	0.375154
	0.582149	0.618506	0.445033
	0.523696	0.599885	0.504149
	0.92847	1.04625	1.12432
	1.15312	1.23001	1.96603
	0.964357	1.03742	1.72722
	1.03707	1.13923	1.47991
	1.06143	1.17846	1.34138
	1.05207	1.29271	1.25987
	1.13793	1.26993	1.16246
	1.08681	1.28571	1.05168
	1.14854	1.22502	0.894322
	1.04979	1.18284	0.873945
	0.989328	1.14178	0.796575
	0.99813	1.07171	0.768995
	1.01949	1.03699	0.776174
	0.877073	0.928083	0.734928
	0.91614	0.817466	0.66119
	0.854559	0.806111	0.611338
	0.770347	0.7719	0.52224
	0.728864	0.733713	0.559736
	0.63812	0.679877	0.566014
	0.557783	0.663473	0.537165
	0.54461	0.639035	0.562644
	0.520222	0.557318	0.518675
	0.453775	0.569381	0.401182
	0.503442	0.52879	0.40739
	0.486725	0.535546	0.393532
	0.486215	0.505436	0.378368
	0.426709	0.489636	0.440159
	0.395099	0.475692	0.436255
	0.372031	0.454594	0.383596
	0.427664	0.458055	0.381846
	0.407444	0.48791	0.366801
	0.318131	0.51196	0.367321
	0.422909	0.479925	0.357924
	0.436073	0.438757	0.427054
	0.376336	0.467546	0.440787
	0.334714	0.435246	0.417612
	0.331389	0.41037	0.36216
	0.299965	0.391185	0.359708
	0.315796	0.368449	0.360017
	0.364248	0.37786	0.345049
	0.320676	0.374076	0.344988
	0.354161	0.375314	0.398391
	0.359926	0.378742	0.378996
	0.33015	0.362289	0.38509
	0.325537	0.374174	0.359978
	0.328954	0.39726	0.289062
	0.331111	0.361334	0.28584
	0.358174	0.394257	0.264642
	0.348463	0.356362	0.295248
	0.336856	0.324186	0.33688
	0.309652	0.369153	0.334583
	0.355043	0.353245	0.356473
	0.320707	0.35823	0.320327
	0.293167	0.344338	0.332435
	0.279413	0.366401	0.372098
	0.33221	0.333547	0.340045
	0.32573	0.326516	0.369793
	0.306804	0.343481	0.315744
	0.302376	0.309455	0.357265
	0.273606	0.309472	0.297966
	0.338535	0.340209	0.442096
	0.398435	0.449758	0.334522
	0.295235	0.310225	0.245695
	0.274932	0.328309	0.259991
	0.291412	0.319034	0.245026
	0.289638	0.350656	0.249745
	0.263118	0.322449	0.248937
	0.310585	0.354044	0.247712
	0.34239	0.399797	0.220929
	0.363885	0.395964	0.30452
	0.333213	0.44669	0.311173
	0.398249	0.497185	0.268387
	0.415163	0.469986	0.281811
	0.468703	0.514177	0.285615
	0.403746	0.491413	0.284193
	0.438031	0.474416	0.292186
	0.513178	0.555937	0.341188
	0.421453	0.532139	0.3163
	0.56069	0.508297	0.335463
	0.554408	0.554316	0.336815
	0.56861	0.597192	0.334098
	0.543123	0.54055	0.357941
	0.592993	0.504781	0.362038
	0.610739	0.541894	0.369109
	0.59113	0.515715	0.492503
	0.591978	0.519147	0.456778
	0.558274	0.547798	0.402647
	0.555015	0.579057	0.456552
	0.590013	0.573342	0.396631
	0.677075	0.526875	0.318264
	0.681244	0.559517	0.399277
	0.611323	0.52284	0.386452
	0.610495	0.542923	0.365177
	0.564032	0.501158	0.406433
	0.581047	0.514742	0.405987
	0.49559	0.571299	0.40822
	0.508872	0.541477	0.355147
	0.550533	0.514761	0.354939
	0.535783	0.537265	0.42006
	0.558709	0.524832	0.374343
	0.504722	0.542382	0.325591
	0.517193	0.565598	0.354613
	0.520557	0.534237	0.363842
	0.497576	0.561858	0.424209
	0.576729	0.584894	0.434088
	0.460461	0.549082	0.370039
	0.529369	0.575218	0.446319
	0.502456	0.617727	0.432781
	0.503362	0.58435	0.373703
	0.486772	0.563901	0.429691
	0.484425	0.583072	0.399229
	0.56694	0.593639	0.407132
	0.468678	0.629226	0.481386
	0.515165	0.602586	0.425205
	0.440096	0.638374	0.418343
	0.531094	0.640764	0.420912
	0.483265	0.625442	0.405844
	0.555826	0.605525	0.370226
	0.535198	0.568174	0.384144
	0.599855	0.583913	0.465651
	0.974624	1.13627	1.1305
	1.20759	1.19389	1.91446
	0.935568	1.04737	1.58436
	0.950173	1.08739	1.42942
	1.04966	1.12037	1.3084
	1.04811	1.20799	1.16322
	1.1492	1.22403	1.12758
	1.12569	1.2095	0.962104
	1.15469	1.23159	0.886535
	1.15124	1.11133	0.802441
	1.1138	1.12931	0.746979
	1.04074	1.05447	0.703272
	0.994184	0.979274	0.614083
	0.919007	0.86681	0.538163
	0.906891	0.816143	0.580398
	0.825261	0.822269	0.535014
	0.750272	0.703309	0.479556
	0.669255	0.634029	0.477818
	0.667991	0.642127	0.485329
	0.57949	0.593254	0.500404
	0.520809	0.604278	0.467817
	0.5114	0.532464	0.46757
	0.375965	0.503375	0.381681
	0.413728	0.550333	0.463636
	0.366441	0.526604	0.404592
	0.382053	0.436605	0.407422
	0.378393	0.480744	0.381973
	0.42492	0.454961	0.313268
	0.40823	0.481413	0.287091
	0.347642	0.433947	0.395273
	0.347568	0.433316	0.343738
	0.376659	0.414615	0.339029
	0.372793	0.427056	0.382101
	0.336976	0.42664	0.325576
	0.37032	0.378987	0.335805
	0.376637	0.384313	0.417335
	0.343215	0.355981	0.396375
	0.373989	0.391725	0.379769
	0.337065	0.402182	0.354841
	0.375994	0.365682	0.350718
	0.378447	0.412428	0.324491
	0.377042	0.415259	0.272179
	0.3661	0.389418	0.304817
	0.302549	0.352269	0.362462
	0.374533	0.396614	0.266279
	0.332624	0.3619	0.299722
	0.284778	0.340841	0.330079
	0.279496	0.366538	0.298413
	0.2954	0.354309	0.304643
	0.279283	0.295901	0.285225
	0.285894	0.287665	0.331359
	0.338912	0.304071	0.276563
	0.348688	0.301856	0.283636
	0.314344	0.279913	0.327925
	0.265387	0.281736	0.27579
	0.288765	0.290432	0.275443
	0.255841	0.294317	0.284023
	0.265758	0.299384	0.250775
	0.253725	0.295906	0.255774
	0.303714	0.304969	0.293667
	0.26087	0.307248	0.346653
	0.353961	0.398437	0.422586
	0.276753	0.325231	0.293564
	0.315106	0.31	0.246674
	0.328483	0.332627	0.299211
	0.296641	0.300447	0.27662
	0.346553	0.329665	0.276925
	0.350639	0.320471	0.265086
	0.33448	0.349748	0.264242
	0.322242	0.365765	0.276889
	0.38924	0.395596	0.289605
	0.405373	0.418932	0.293425
	0.433197	0.431089	0.290697
	0.430157	0.462663	0.28906
	0.400083	0.471393	0.296469
	0.43313	0.53113	0.325806
	0.508763	0.532008	0.347528
	0.480913	0.484891	0.346792
	0.460621	0.531277	0.340914
	0.463144	0.580901	0.383461
	0.495324	0.510561	0.342223
	0.466492	0.524522	0.341211
	0.4611	0.539873	0.376164
	0.496765	0.546278	0.386827
	0.495696	0.51981	0.427696
	0.500107	0.545673	0.378673
	0.610253	0.520846	0.40244
	0.551337	0.539259	0.368829
	0.532582	0.514198	0.342303
	0.505589	0.525606	0.407134
	0.56788	0.484765	0.444855
	0.528177	0.511776	0.43037
	0.541872	0.615927	0.458765
	0.542188	0.461637	0.447138
	0.463451	0.524167	0.373605
	0.454018	0.504837	0.370858
	0.424275	0.526896	0.42067
	0.425613	0.543419	0.404916
	0.547994	0.517605	0.378382
	0.470815	0.544775	0.398114
	0.475657	0.504124	0.473357
	0.448179	0.532392	0.431382
	0.481078	0.487479	0.375263
	0.464203	0.504477	0.382092
	0.441089	0.494721	0.358252
	0.433495	0.516028	0.35816
	0.451743	0.510503	0.425209
	0.433317	0.511975	0.432749
	0.483398	0.479137	0.418919
	0.472411	0.47767	0.356565
	0.572699	0.495758	0.32694
	0.507786	0.545619	0.396542
	0.517745	0.54457	0.427703
	0.485056	0.519286	0.39784
	0.470959	0.491806	0.385505
	0.505433	0.497396	0.369933
	0.449211	0.466338	0.436456
	0.545747	0.467932	0.399786
	0.59464	0.474182	0.429775
	0.530364	0.472499	0.380081
	0.523848	0.448307	0.394596
	0.451788	0.517148	0.42639
	0.439889	0.506773	0.448546
	0.424923	0.452826	0.455224
	0.438608	0.504607	0.390324
	0.474585	0.496358	0.392087
	0.520314	0.521843	0.48751
	0.470672	0.512231	0.428464
	0.479476	0.494057	0.393362
	0.476193	0.51588	0.415247
	0.467772	0.54957	0.365307
	0.444436	0.507094	0.419326
	0.365864	0.500043	0.349606
	0.462304	0.500908	0.347686
	0.410727	0.4619	0.378026
	0.430205	0.498244	0.386496
	0.424229	0.495407	0.464936
	0.455766	0.452517	0.423254
	0.472993	0.496893	0.521604
	0.534372	0.499168	0.395472
	0.557491	0.467622	0.412209
	0.391204	0.448803	0.369736
	0.479537	0.525341	0.442662
	0.405966	0.54636	0.353389
	0.421723	0.495003	0.390107
	0.518408	0.420607	0.416216
	0.444845	0.425531	0.43956
	0.431531	0.465928	0.500987
	0.422987	0.498949	0.403321
	0.417419	0.443936	0.378018
	0.406374	0.48536	0.448401
	0.416175	0.483223	0.37799
	0.423187	0.465914	0.427791
	0.468478	0.454467	0.393786
	0.407364	0.412755	0.36609
	0.424054	0.432848	0.453621
	0.50635	0.459893	0.400917
	0.504957	0.429501	0.354721
	0.461517	0.479976	0.356785
	0.438087	0.462175	0.391536
	0.479353	0.453156	0.369239
	0.466842	0.506448	0.440715
	0.441881	0.458718	0.345744
	0.463081	0.505395	0.431277
	0.471494	0.449684	0.35187
	0.519831	0.480825	0.36385
	0.479925	0.495415	0.358976
	0.412446	0.52958	0.380893
	0.433355	0.510536	0.438279
	0.388864	0.445098	0.416107
	0.461063	0.462987	0.349228
	0.454488	0.4458	0.336535
	0.470578	0.434826	0.334111
	0.425663	0.485092	0.409986
	0.448335	0.499712	0.414473
	0.416228	0.461487	0.405998
	0.483153	0.444364	0.344024
	0.407174	0.457176	0.399154
	0.394199	0.458119	0.415313
	0.416727	0.498201	0.398562
	0.397972	0.459927	0.346721
	0.455853	0.45047	0.360066
	0.385473	0.472776	0.405665
	0.325697	0.43277	0.389819
	0.371328	0.438291	0.332898
	0.357912	0.508192	0.275993
	0.352408	0.458393	0.30742
	0.433513	0.464424	0.386452
	0.479634	0.465861	0.367811
	0.419967	0.488024	0.34225
	0.469833	0.481143	0.382519
	0.423771	0.454315	0.448882
	0.446445	0.435213	0.355961
	0.416686	0.409435	0.36556
	0.416195	0.414089	0.342348
	0.473973	0.436296	0.367336
	0.371886	0.398643	0.397689
	0.406022	0.449508	0.31678
	0.357876	0.396053	0.306177
	0.372651	0.453062	0.419974
	0.390119	0.485982	0.372837
	0.388533	0.514232	0.367381
	0.364709	0.479353	0.338356
	0.397378	0.471359	0.40948
	0.402544	0.475568	0.3758
	0.399463	0.484123	0.355201
	0.481139	0.473002	0.372152
	0.398847	0.488855	0.35116
	0.373811	0.423904	0.397165
	0.415493	0.401666	0.404795
	0.424307	0.416497	0.415289
	0.396306	0.451788	0.315794
	0.476932	0.483287	0.414885
	0.442358	0.472659	0.419715
	0.447413	0.424199	0.443959
	0.437369	0.419624	0.424151
	0.42175	0.427595	0.427168
	0.427529	0.481646	0.294145
	0.405819	0.406813	0.356572
	0.403187	0.401419	0.299293
	0.342979	0.412344	0.352191
	0.420901	0.438363	0.418813
	0.432571	0.455302	0.384742
	0.42989	0.453191	0.328324
	0.382091	0.458276	0.354751
	0.348123	0.442064	0.396754
	0.353665	0.402723	0.420488
	0.426893	0.457391	0.323707
	0.482346	0.480207	0.301911
	0.507485	0.428111	0.299619
	0.367171	0.421327	0.271647
	0.412788	0.386157	0.335347
	0.441174	0.389819	0.293488
	0.48552	0.428207	0.354519
	0.50197	0.44179	0.334242
	0.386443	0.409433	0.362875
	0.37414	0.413523	0.425184
	0.364315	0.41614	0.403954
	0.358549	0.413899	0.406511
	0.306208	0.432943	0.372248
	0.376101	0.429624	0.371079
	0.309575	0.38545	0.41472
	0.402862	0.431514	0.357608
	0.352585	0.393976	0.378396
	0.372478	0.452261	0.365893
	0.357677	0.444008	0.414053
	0.335768	0.417644	0.335298
	0.373624	0.450355	0.393062
	0.38185	0.418534	0.425108
	0.447521	0.432701	0.373086
	0.400366	0.416355	0.375221
	0.397632	0.390721	0.448054
	0.413632	0.41679	0.40635
	0.452272	0.447676	0.323883
	0.502534	0.429041	0.395094
	0.473057	0.389077	0.44161
	0.43734	0.436719	0.405199
	0.376564	0.438374	0.338703
	0.417925	0.458961	0.346564
	0.421981	0.464036	0.385384
	0.455125	0.437892	0.384473
	0.404558	0.423699	0.339479
	0.394333	0.403402	0.382851
	0.402823	0.368996	0.382243
	0.423376	0.392698	0.437609
	0.416903	0.429902	0.337878
	0.445491	0.36276	0.347925
	0.441356	0.430788	0.355891
	0.404303	0.412967	0.348423
	0.401404	0.430999	0.318908
	0.481228	0.380296	0.351745
	0.408233	0.430128	0.394155
	0.438178	0.388564	0.328664
	0.421803	0.427813	0.32651
	0.447341	0.387238	0.331627
	0.354488	0.423467	0.310825
	0.402718	0.401512	0.347207
	0.39415	0.410876	0.294236
	0.358428	0.398095	0.342475
	0.460103	0.391209	0.36
	0.386542	0.433302	0.380618
	0.387155	0.428615	0.369317
	0.375451	0.38215	0.293588
	0.428401	0.345964	0.331438
	0.399181	0.414121	0.348732
	0.331497	0.439611	0.408236
	0.34226	0.439287	0.346174
	0.36945	0.397538	0.361902
	0.367763	0.473923	0.291339
	0.418249	0.442472	0.348387
	0.392163	0.398586	0.347406
	0.347773	0.397275	0.304971
	0.452936	0.412102	0.332015
	0.389173	0.436025	0.328357
	0.351991	0.402005	0.342701
	0.414855	0.390161	0.286769
	0.411514	0.431535	0.284911
	0.340287	0.424057	0.308082
	0.337547	0.440235	0.329795
	0.362669	0.431127	0.375188
	0.315865	0.393913	0.303036
	0.333914	0.422911	0.299667
	0.319754	0.397318	0.31519
	0.426953	0.373527	0.384227
	0.44185	0.398993	0.369177
	0.352683	0.378764	0.365205
	0.338183	0.363071	0.375346
	0.352621	0.357956	0.424683
	0.323594	0.350617	0.400607
	0.316299	0.339284	0.38237
	0.368367	0.33797	0.309256
	0.410588	0.376573	0.282597
	0.388136	0.365717	0.379651
	0.443917	0.365406	0.436932
	0.426191	0.414839	0.359066
	0.35886	0.384999	0.387135
	0.345956	0.386188	0.33579
	0.344322	0.362256	0.324629
	0.330608	0.418804	0.339411
	0.32014	0.41462	0.318495
	0.262687	0.411623	0.335538
	0.322002	0.45333	0.323293
	0.356246	0.403366	0.271817
	0.340044	0.420392	0.311016
	0.344149	0.3712	0.303595
	0.384149	0.364663	0.321791
	0.45904	0.367269	0.280948
	0.397317	0.385483	0.339282
	0.331545	0.407982	0.350835
	0.34917	0.383405	0.294959
	0.321368	0.408257	0.304598
	0.361812	0.387036	0.370357
	0.306208	0.392438	0.329754
	0.37477	0.431151	0.297119
	0.375813	0.352172	0.269551
	0.346091	0.39517	0.357154
	0.335608	0.377461	0.32818
	0.342372	0.38201	0.273509
	0.37876	0.436438	0.308775
	0.356269	0.356593	0.28882
	0.317249	0.380599	0.329267
	0.393081	0.414997	0.287825
	0.388714	0.442422	0.238754
	0.42495	0.407606	0.311168
	0.387067	0.362379	0.285491
	0.351014	0.391318	0.288016
	0.354177	0.368775	0.284592
	0.309459	0.390719	0.287962
	0.307635	0.387512	0.292229
	0.322959	0.358556	0.322023
	0.325113	0.393612	0.332109
	0.328041	0.375045	0.35267
	0.308764	0.379401	0.330067
	0.312881	0.400724	0.32255
	0.347935	0.387419	0.391625
	0.298129	0.372339	0.340967
	0.377824	0.356553	0.37017
	0.392223	0.320264	0.316311
	0.31904	0.359077	0.309254
	0.368029	0.381781	0.305494
	0.332259	0.376266	0.309263
	0.352007	0.357375	0.293376
	0.368353	0.393298	0.345876
	0.338561	0.362933	0.369843
	0.377215	0.368207	0.350491
	0.341119	0.355554	0.328137
	0.249364	0.391926	0.327586
	0.323003	0.381068	0.337262
	0.304251	0.403604	0.325938
	0.325726	0.418347	0.336962
	0.291744	0.381052	0.385491
	0.307193	0.390575	0.374048
	0.315699	0.354704	0.38843
	0.305019	0.372903	0.384492
	0.3171	0.347602	0.310877
	0.329552	0.341472	0.299261
	0.304651	0.369898	0.282136
	0.352848	0.374694	0.283805
	0.331806	0.332177	0.297801
	0.290682	0.36925	0.380397
	0.316361	0.3644	0.326837
	0.33649	0.386237	0.346883
	0.341946	0.361757	0.289776
	0.349421	0.358481	0.366849
	0.391244	0.358926	0.326387
	0.382601	0.329181	0.275685
	0.322789	0.330468	0.303997
	0.319413	0.319481	0.271413
	0.286632	0.359321	0.26045
	0.359885	0.331198	0.276487
	0.299795	0.353455	0.232097
	0.319736	0.402131	0.247409
	0.330376	0.366529	0.273578
	0.362855	0.368258	0.327925
	0.335932	0.35614	0.262346
	0.337887	0.362789	0.248624
	0.331691	0.339814	0.268527
	0.356671	0.352132	0.293564
	0.339953	0.379271	0.330274
	0.346905	0.352149	0.293066
	0.333326	0.350187	0.333022
	0.359946	0.351524	0.330327
	0.413327	0.33747	0.228691
	0.364084	0.33354	0.22765
	0.377505	0.377197	0.255625
	0.352858	0.367807	0.260107
	0.334348	0.313424	0.241128
	0.334591	0.328892	0.249333
	0.337774	0.337648	0.274347
	0.330386	0.343591	0.346489
	0.273989	0.376306	0.25716
	0.296994	0.358842	0.239784
	0.27366	0.38337	0.242948
	0.307239	0.359533	0.315076
	0.284374	0.360251	0.316462
	0.302938	0.361646	0.276784
	0.357816	0.368498	0.288468
	0.392658	0.384444	0.278797
	0.364101	0.377009	0.317087
	0.321679	0.370001	0.262575
	0.330718	0.383654	0.34123
	0.328772	0.366451	0.340198
	0.338315	0.361372	0.321775
	0.365783	0.330159	0.337731
	0.362619	0.354618	0.294842
	0.334767	0.363524	0.282968
	0.360556	0.408846	0.247397
	0.392912	0.388609	0.309859
	0.364468	0.344583	0.284252
	0.303369	0.343293	0.32001
	0.280885	0.360991	0.304925
	0.271249	0.36413	0.317062
	0.314192	0.336045	0.237692
	0.290648	0.345222	0.251154
	0.29948	0.358975	0.263002
	0.337907	0.330752	0.28553
	0.411601	0.321956	0.266862
	0.334222	0.334643	0.222735
	0.353833	0.354592	0.280624
	0.301371	0.379024	0.286109
	0.356969	0.31265	0.297949
	0.316222	0.353345	0.261539
	0.327903	0.339958	0.240274
	0.35586	0.349402	0.256562
	0.320332	0.319628	0.289364
	0.349352	0.348898	0.28179
	0.297199	0.352294	0.200046
	0.34235	0.317355	0.275976
	0.29619	0.296194	0.255822
	0.35889	0.297863	0.318844
	0.326545	0.343277	0.303108
	0.35464	0.312459	0.24347
	0.397478	0.313769	0.299064
	0.35355	0.346696	0.309044
	0.316119	0.331113	0.296442
	0.299273	0.31037	0.268255
	0.323708	0.362509	0.256395
	0.323316	0.324709	0.270692
	0.311221	0.334703	0.289258
	0.321264	0.318528	0.24633
	0.31428	0.35869	0.279169
	0.383046	0.342875	0.292462
	0.328981	0.330343	0.304693
	0.314103	0.327241	0.319285
	0.394349	0.319313	0.322229
	0.426616	0.299174	0.323729
	0.347434	0.341462	0.260528
	0.315429	0.305498	0.225775
	0.311043	0.334613	0.23492
	0.326096	0.345613	0.248562
	0.337176	0.336144	0.272165
	0.288543	0.382232	0.269724
	0.30101	0.350152	0.262736
	0.268202	0.387663	0.282287
	0.262778	0.353011	0.328442
	0.316633	0.333703	0.271717
	0.304251	0.327086	0.265546
	0.297321	0.373582	0.245741
	0.349424	0.382717	0.292091
	0.339184	0.383323	0.261888
	0.335012	0.36094	0.240839
	0.288843	0.3385	0.278887
	0.30755	0.365428	0.239823
	0.32252	0.335832	0.272857
	0.307822	0.332394	0.27673
	0.281128	0.337878	0.241519
	0.308444	0.318889	0.257086
	0.322325	0.300626	0.282485
	0.286005	0.363463	0.238348
	0.339143	0.351661	0.284957
	0.28403	0.327296	0.322983
	0.319119	0.2985	0.262255
	0.287205	0.324853	0.255797
	0.281158	0.332434	0.276586
	0.282158	0.356523	0.239342
	0.311941	0.354126	0.266814
	0.303354	0.334008	0.331932
	0.298773	0.368405	0.238172
	0.310881	0.349574	0.231724
	0.329631	0.315472	0.279174
	0.339208	0.349564	0.272716
	0.297733	0.314233	0.272989
	0.330137	0.355819	0.295106
	0.328298	0.365149	0.2748
	0.329795	0.34193	0.260902
	0.345708	0.324392	0.29325
	0.323086	0.335842	0.270402
	0.362051	0.292916	0.258112
	0.295873	0.32939	0.254392
	0.302037	0.338452	0.258892
	0.334941	0.295042	0.242698
	0.320256	0.333158	0.227327
	0.314581	0.315255	0.248922
	0.331526	0.32553	0.243656
	0.314173	0.29181	0.265639
	0.314335	0.331604	0.24702
	0.317266	0.3225	0.285057
	0.258186	0.334223	0.266794
	0.331706	0.308436	0.254489
	0.299873	0.367753	0.301944
	0.279443	0.31881	0.234012
	0.308589	0.360135	0.218778
	0.318815	0.34878	0.24575
	0.295008	0.307824	0.275639
	0.282529	0.314661	0.297228
	0.303836	0.307638	0.295893
	0.290869	0.296249	0.251443
	0.293394	0.31451	0.250753
	0.247492	0.336082	0.308269
	0.306466	0.376635	0.228433
	0.282503	0.312124	0.234651
	0.307696	0.302919	0.240907
	0.367838	0.316596	0.361891
	0.314183	0.289585	0.401305
	0.27996	0.32984	0.359147
	0.306337	0.315067	0.287769
	0.338379	0.351683	0.263638
	0.280065	0.335176	0.252289
	0.309245	0.330668	0.259747
	0.324359	0.321512	0.247293
	0.791994	0.918907	1.21709
	1.12784	1.10506	1.71288
	1.07658	1.18516	1.53276
	1.14253	1.25981	1.2887
	1.11709	1.15482	1.05677
	1.01368	1.05181	0.803645
	0.875003	0.854113	0.683989
	0.638144	0.715134	0.463498
	0.498939	0.621227	0.355175
	0.424152	0.502453	0.322402
	0.376066	0.379166	0.35502
	0.320821	0.330653	0.367748
	0.318177	0.290968	0.256944
	0.263236	0.27293	0.268259
	0.269624	0.232504	0.222304
	0.222997	0.231645	0.25447
	0.234016	0.227615	0.224898
	0.253501	0.242191	0.216311
	0.256687	0.223074	0.203832
	0.217219	0.219487	0.236161
	0.208551	0.248273	0.195374
	0.243587	0.190941	0.201237
	0.235256	0.19697	0.189
	0.195313	0.172698	0.178986
	0.228634	0.194531	0.171524
	0.194912	0.188831	0.192216
	0.207269	0.191015	0.2264
	0.222506	0.188106	0.17856
	0.188655	0.231843	0.179729
	0.188185	0.191982	0.167172
	0.22889	0.196032	0.179266
	0.221253	0.214497	0.205362
	0.172976	0.209725	0.17906
	0.192462	0.205995	0.205102
	0.191769	0.187014	0.200002
	0.182837	0.188511	0.197262
	0.19965	0.182547	0.23148
	0.179438	0.176344	0.189776
	0.209018	0.187754	0.198955
	0.181379	0.200157	0.177377
	0.185136	0.176943	0.177093
	0.205214	0.186056	0.154615
	0.196772	0.183064	0.167306
	0.198138	0.186381	0.169995
	0.203493	0.190603	0.172027
	0.198641	0.207843	0.184453
	0.183814	0.18137	0.1662
	0.184906	0.176141	0.169001
	0.195594	0.195089	0.194462
	0.187182	0.200764	0.172729
	0.206904	0.190235	0.161198
	0.203353	0.182643	0.17568
	0.211411	0.190185	0.176328
	0.194395	0.201406	0.19265
	0.187687	0.200436	0.195077
	0.195259	0.197478	0.206194
	0.18963	0.217439	0.201754
	0.221099	0.188481	0.187407
	0.188198	0.183028	0.187717
	0.18659	0.190636	0.208459
	0.186427	0.186303	0.200878
	0.182187	0.199532	0.187455
	0.184435	0.213593	0.183238
	0.203137	0.200465	0.164649
	0.19744	0.204357	0.186659
	0.183787	0.218523	0.182681
	0.188508	0.199433	0.18568
	0.177835	0.196794	0.160315
	0.168244	0.187893	0.182902
	0.176143	0.202314	0.170441
	0.16498	0.197804	0.163912
	0.187533	0.194505	0.15583
	0.164763	0.214013	0.151314
	0.170223	0.196228	0.168541
	0.17949	0.207498	0.166323
	0.163782	0.185009	0.160436
	0.169455	0.191862	0.163351
	0.166008	0.185356	0.16196
	0.173827	0.181265	0.157782
	0.177863	0.16998	0.168663
	0.176046	0.176565	0.166499
	0.193432	0.174618	0.231021
	0.175822	0.175616	0.189064
	0.178886	0.169288	0.206555
	0.175783	0.166594	0.197
	0.174199	0.181541	0.170876
	0.169878	0.177824	0.167617
	0.164348	0.164457	0.189014
	0.161102	0.166321	0.15852
	0.176389	0.17388	0.188772
	0.149984	0.188418	0.199703
	0.164773	0.190166	0.182704
	0.166996	0.172493	0.165751
	0.184314	0.169135	0.161583
	0.181027	0.192711	0.170229
	0.170005	0.177162	0.172134
	0.184232	0.183682	0.203654
	0.173236	0.182525	0.211696
	0.178868	0.188506	0.174372
	0.185522	0.193994	0.167311
	0.204629	0.186264	0.188253
	0.193733	0.184421	0.165152
	0.217438	0.176801	0.178452
	0.202507	0.186929	0.17296
	0.193135	0.171369	0.17877
	0.178276	0.177154	0.157365
	0.181654	0.179821	0.155598
	0.18915	0.170415	0.154232
	0.200414	0.170045	0.166717
	0.198712	0.178984	0.163309
	0.202647	0.177545	0.163061
	0.189457	0.189217	0.154342
	0.184527	0.199637	0.163884
	0.192198	0.186961	0.157597
	0.187525	0.179452	0.168443
	0.20631	0.184051	0.164977
	0.178449	0.181998	0.16597
	0.187071	0.175377	0.140723
	0.183017	0.175032	0.153166
	0.187869	0.197759	0.180984
	0.184837	0.183814	0.160303
	0.198248	0.18023	0.164819
	0.189965	0.177512	0.184237
	0.17869	0.188254	0.174159
	0.194256	0.19457	0.154515
	0.17328	0.190803	0.166675
	0.209365	0.177649	0.163771
	0.193161	0.185994	0.208701
	0.18123	0.171917	0.187186
	0.193752	0.170505	0.183012
	0.178879	0.149212	0.186661
	0.197536	0.164212	0.196361
	0.198134	0.188022	0.199979
	0.183571	0.171097	0.16769
	0.199417	0.178926	0.161008
	0.198768	0.170081	0.156863
	0.182785	0.178442	0.188061
	0.191388	0.166917	0.184762
	0.193546	0.160344	0.163132
	0.184439	0.173735	0.18192
	0.183103	0.169353	0.174119
	0.187622	0.18163	0.182279
	0.173029	0.173259	0.187579
	0.181485	0.190626	0.200688
	0.17632	0.17439	0.159627
	0.187182	0.17366	0.197975
	0.174961	0.17544	0.207323
	0.185168	0.189715	0.20554
	0.180485	0.183165	0.187021
	0.196854	0.180509	0.168002
	0.190899	0.186538	0.195406
	0.199259	0.184301	0.182865
	0.195248	0.177087	0.1731
	0.170489	0.167455	0.168477
	0.190813	0.199519	0.215102
	0.180377	0.199137	0.167932
	0.178696	0.184992	0.186234
	0.165611	0.183029	0.168942
	0.197297	0.182285	0.163955
	0.186267	0.164478	0.164176
	0.202357	0.172195	0.165786
	0.190146	0.188887	0.210366
	0.186115	0.190107	0.167443
	0.216807	0.181055	0.165706
	0.16117	0.180948	0.157853
	0.186041	0.175865	0.166648
	0.167281	0.178142	0.173179
	0.166319	0.179594	0.171412
	0.173233	0.187981	0.174345
	0.184548	0.197032	0.173612
	0.177272	0.18663	0.162632
	0.199222	0.190497	0.200576
	0.208466	0.183874	0.167738
	0.177821	0.181089	0.17443
	0.204173	0.185596	0.179922
	0.226491	0.1729	0.172498
	0.18715	0.174564	0.18191
	0.188657	0.175364	0.196826
	0.17261	0.164538	0.172753
	0.162377	0.173221	0.185054
	0.185553	0.170947	0.175447
	0.197053	0.199677	0.188091
	0.181792	0.194592	0.172446
	0.180741	0.176708	0.17566
	0.172895	0.168514	0.215543
	0.176538	0.174331	0.182015
	0.155782	0.164005	0.162941
	0.169583	0.177821	0.149025
	0.184549	0.181981	0.155354
	0.182635	0.177489	0.173963
	0.171068	0.183058	0.162984
	0.186894	0.174342	0.165994
	0.180017	0.183791	0.175366
	0.174645	0.186164	0.161626
	0.185192	0.186234	0.169945
	0.169971	0.199939	0.16752
	0.168537	0.184582	0.176946
	0.18082	0.177349	0.156933
	0.194369	0.17933	0.177328
	0.197957	0.17742	0.177273
	0.182831	0.194472	0.161268
	0.193594	0.177611	0.192308
	0.198407	0.199326	0.178544
	0.192662	0.186691	0.185372
	0.200233	0.170374	0.166698
	0.201512	0.174742	0.193272
	0.215729	0.185541	0.180428
	0.196532	0.168249	0.176535
	0.20177	0.178473	0.187513
	0.202662	0.171341	0.196996
	0.224412	0.185087	0.198901
	0.203972	0.178943	0.213037
	0.218665	0.183524	0.196271
	0.219013	0.174383	0.171332
	0.210646	0.194534	0.167696
	0.225817	0.185701	0.178796
	0.234067	0.183576	0.142126
	0.249231	0.182294	0.142359
	0.229922	0.176772	0.148959
	0.201692	0.177109	0.14234
	0.17245	0.186489	0.15822
	0.183926	0.180268	0.174998
	0.191788	0.186007	0.162691
	0.192863	0.17982	0.153271
	0.195238	0.176394	0.16997
	0.187689	0.170789	0.171266
	0.189952	0.170714	0.185523
	0.185898	0.172082	0.205248
	0.187761	0.191021	0.205548
	0.192153	0.162686	0.149681
	0.185985	0.171882	0.180687
	0.19778	0.17277	0.184307
	0.200186	0.175608	0.192653
	0.177962	0.173185	0.186645
	0.175918	0.161932	0.183684
	0.17001	0.18064	0.17862
	0.162008	0.171936	0.175818
	0.169854	0.182329	0.171324
	0.177346	0.183839	0.190059
	0.175739	0.173457	0.209777
	0.160282	0.18145	0.163507
	0.173609	0.176592	0.201831
	0.176475	0.174576	0.191055
	0.161732	0.181625	0.184586
	0.155522	0.176997	0.243029
	0.165254	0.182851	0.1972
	0.16206	0.17482	0.199179
	0.169084	0.161701	0.159346
	0.173931	0.17921	0.182781
	0.189392	0.176125	0.172877
	0.178221	0.185029	0.149355
	0.173514	0.181884	0.168223
	0.185653	0.17318	0.195
	0.173216	0.182635	0.167867
	0.200862	0.190174	0.170821
	0.187878	0.2008	0.16173
	0.183405	0.185805	0.149752
	0.181021	0.180853	0.175776
	0.185403	0.215454	0.177497
	0.161572	0.199563	0.150313
	0.167096	0.185389	0.170352
	0.182487	0.198455	0.192885
	0.184924	0.186808	0.185486
	0.171563	0.192996	0.178985
	0.178933	0.168277	0.176456
	0.190526	0.179196	0.155596
	0.178844	0.172341	0.15863
	0.173835	0.167822	0.171361
	0.160352	0.190091	0.188647
	0.170091	0.165058	0.16846
	0.157611	0.162916	0.151083
	0.168214	0.164017	0.160465
	0.177188	0.172445	0.159565
	0.175294	0.160392	0.194271
	0.181615	0.174639	0.166708
	0.17097	0.176876	0.163078
	0.17784	0.174683	0.177221
	0.179573	0.181845	0.169358
	0.162386	0.172672	0.156732
	0.196144	0.171186	0.161843
	0.178974	0.173038	0.165832
	0.178377	0.168274	0.181222
	0.180384	0.167249	0.173972
	0.199039	0.178113	0.205744
	0.203736	0.170819	0.166553
	0.198836	0.177646	0.159231
	0.170314	0.171636	0.180597
	0.173023	0.179177	0.174442
	0.164231	0.164843	0.179934
	0.167516	0.183652	0.175077
	0.175251	0.184775	0.193226
	0.171047	0.189402	0.159563
	0.177882	0.180227	0.176099
	0.192144	0.167863	0.174152
	0.170206	0.17573	0.182244
	0.183876	0.166922	0.178088
	0.185427	0.172329	0.187196
	0.198199	0.18587	0.167664
	0.188909	0.170835	0.164081
	0.190835	0.172311	0.161124
	0.190034	0.163988	0.1703
	0.178511	0.168968	0.176612
	0.179851	0.169483	0.157985
	0.16994	0.165859	0.172132
	0.170965	0.175153	0.1686
	0.171199	0.192684	0.191445
	0.156187	0.178053	0.166869
	0.188432	0.173256	0.184849
	0.171154	0.189862	0.169294
	0.167523	0.169781	0.158569
	0.182559	0.171173	0.157079
	0.181685	0.16923	0.160844
	0.173721	0.180837	0.17177
	0.189494	0.177696	0.169886
	0.191665	0.181312	0.15762
	0.186576	0.184382	0.172841
	0.209399	0.186134	0.175955
	0.198955	0.196632	0.20633
	0.188997	0.185523	0.200977
	0.187903	0.190569	0.211893
	0.187795	0.199121	0.179345
	0.162308	0.185122	0.182077
	0.193816	0.179786	0.20442
	0.160617	0.196005	0.175658
	0.165694	0.182926	0.174579
	0.155656	0.186359	0.170109
	0.17269	0.180531	0.15906
	0.164945	0.183205	0.162254
	0.171681	0.182799	0.167808
	0.156457	0.169394	0.175497
	0.172996	0.171981	0.190762
	0.190612	0.176805	0.187027
	0.174817	0.192839	0.204925
	0.161422	0.187278	0.193078
	0.189915	0.178139	0.207007
	0.171667	0.184601	0.174116
	0.18764	0.169138	0.168344
	0.180256	0.167108	0.172044
	0.16485	0.181111	0.17424
	0.154543	0.170397	0.183275
	0.157482	0.157706	0.180462
	0.159458	0.167899	0.190556
	0.16563	0.176123	0.176727
	0.174539	0.171714	0.206964
	0.172217	0.162942	0.214893
	0.193512	0.174727	0.178278
	0.174006	0.163079	0.181166
	0.177297	0.174474	0.16449
	0.168282	0.178196	0.169055
	0.172174	0.176499	0.216962
	0.177138	0.178279	0.208514
	0.19574	0.186719	0.214567
	0.184337	0.181078	0.191649
	0.176652	0.173314	0.195847
	0.174227	0.181046	0.184199
	0.186265	0.188004	0.171422
	0.172823	0.177027	0.186316
	0.181572	0.159949	0.154713
	0.191159	0.17257	0.167397
	0.166135	0.165874	0.155809
	0.203005	0.174331	0.187119
	0.174083	0.174227	0.190405
	0.183267	0.170286	0.17322
	0.165788	0.170959	0.167845
	0.177028	0.178064	0.202366
	0.195259	0.186907	0.197213
	0.177656	0.188563	0.165337
	0.187093	0.196076	0.179376
	0.191298	0.185514	0.161302
	0.192923	0.168311	0.166509
	0.191485	0.182326	0.151559
	0.180212	0.192278	0.157128
	0.208522	0.169001	0.164241
	0.184298	0.177833	0.166315
	0.173319	0.181421	0.155112
	0.192057	0.175993	0.178717
	0.18599	0.189349	0.172021
	0.181353	0.192899	0.166436
	0.167556	0.204181	0.176886
	0.166414	0.177794	0.172548
	0.170959	0.180123	0.152777
	0.170782	0.177755	0.158498
	0.176625	0.190143	0.175028
	0.189258	0.181354	0.163614
	0.177234	0.18016	0.151843
	0.181875	0.178988	0.164656
	0.176443	0.171148	0.177273
	0.161138	0.183918	0.178761
	0.157854	0.179484	0.148996
	0.164768	0.16361	0.18062
	0.168889	0.168445	0.177181
	0.16727	0.17933	0.194421
	0.163409	0.174837	0.178341
	0.183787	0.184585	0.16896
	0.160232	0.187598	0.17514
	0.156941	0.189311	0.175853
	0.154147	0.175912	0.170612
	0.17494	0.191253	0.183247
	0.181589	0.180421	0.175227
	0.16568	0.177581	0.187504
	0.178856	0.169176	0.158017
	0.177611	0.174692	0.161734
	0.185483	0.175558	0.170358
	0.171719	0.182572	0.170221
	0.185667	0.178688	0.168255
	0.183383	0.165838	0.165424
	0.187339	0.16064	0.154075
	0.169975	0.182684	0.167246
	0.17671	0.185392	0.184109
	0.192213	0.189069	0.177625
	0.201377	0.184504	0.159872
	0.2125	0.185694	0.156698
	0.168654	0.178149	0.167526
	0.164797	0.177638	0.155306
	0.176391	0.173053	0.16258
	0.175469	0.170308	0.160897
	0.188968	0.178751	0.161507
	0.180364	0.181463	0.177061
	0.201435	0.189569	0.19805
	0.179044	0.176756	0.168468
	0.176992	0.1798	0.157866
	0.167251	0.172008	0.207379
	0.178224	0.19636	0.170041
	0.167724	0.194945	0.151157
	0.190203	0.183481	0.15607
	0.18276	0.192961	0.173317
	0.163443	0.188686	0.168075
	0.169643	0.190923	0.173663
	0.187475	0.184226	0.176948
	0.187393	0.182142	0.166812
	0.176898	0.181063	0.17429
	0.164399	0.180937	0.165783
	0.178365	0.173527	0.164015
	0.171783	0.181511	0.179417
	0.173096	0.183934	0.163766
	0.161554	0.172674	0.168661
	0.185519	0.177297	0.200094
	0.168037	0.163457	0.17522
	0.165286	0.159868	0.175041
	0.162022	0.169985	0.185891
	0.173726	0.173228	0.207602
	0.17647	0.165601	0.211322
	0.182858	0.1782	0.186798
	0.211512	0.171258	0.207458
	0.179244	0.16128	0.189547
	0.184643	0.173043	0.196906
	0.1947	0.178655	0.171792
	0.182072	0.160791	0.163043
	0.205645	0.171072	0.16194
	0.200993	0.178633	0.157326
	0.21231	0.180175	0.163958
	0.232185	0.178326	0.163031
	0.204559	0.187172	0.174374
	0.209289	0.179045	0.147619
	0.196044	0.179785	0.173287
	0.187173	0.173908	0.192451
	0.183469	0.175539	0.183839
	0.192948	0.191902	0.179271
	0.194593	0.167643	0.185494
	0.175043	0.16023	0.185961
	0.184846	0.174072	0.172977
	0.179264	0.184821	0.201994
	0.173892	0.187548	0.180887
	0.181575	0.182609	0.165288
	0.172717	0.192084	0.164773
	0.178229	0.191493	0.16186
	0.173511	0.167154	0.180421
	0.183272	0.188894	0.169161
	0.183876	0.172577	0.176564
	0.162899	0.197209	0.162076
	0.167495	0.180697	0.16658
	0.181419	0.181525	0.154567
	0.17809	0.181696	0.152512
	0.184767	0.187356	0.188511
	0.183619	0.170928	0.172866
	0.175105	0.171307	0.177087
	0.189413	0.177144	0.17698
	0.17542	0.17842	0.171596
	0.186834	0.172016	0.160378
	0.186599	0.163058	0.173465
	0.199011	0.183281	0.175257
	0.184253	0.183464	0.183853
	0.188549	0.1785	0.166388
	0.171923	0.174075	0.168566
	0.169036	0.182848	0.168344
	0.182873	0.182645	0.169775
	0.186855	0.188752	0.16985
	0.172802	0.184915	0.197587
	0.178016	0.18662	0.156721
	0.190241	0.169569	0.18587
	0.180769	0.174329	0.155972
	0.180524	0.159483	0.172347
	0.195773	0.166366	0.15923
	0.182548	0.161622	0.170961
	0.162958	0.183043	0.172438
	0.169774	0.179403	0.184418
	0.18439	0.184133	0.181103
	0.191134	0.185481	0.166108
	0.185662	0.181258	0.150887
	0.167083	0.168185	0.176828
	0.175518	0.160194	0.17457
	0.174256	0.180763	0.163239
	0.180197	0.178046	0.169372
	0.178019	0.165449	0.16056
	0.170185	0.166711	0.166217
	0.173244	0.184489	0.17113
	0.171284	0.163832	0.178566
	0.177604	0.192311	0.172535
	0.190226	0.190288	0.180466
	0.171296	0.174714	0.174865
	0.171351	0.179874	0.179345
	0.165853	0.184749	0.172061
	0.168859	0.162747	0.160439
	0.170469	0.182648	0.167522
	0.189263	0.166468	0.173915
	0.185277	0.176913	0.153149
	0.170006	0.168554	0.174597
	0.172527	0.173075	0.183619
	0.180444	0.16659	0.191822
	0.155562	0.174757	0.172244
	0.179599	0.178369	0.176097
	0.180229	0.168321	0.174256
	0.168615	0.177107	0.177903
	0.199261	0.169028	0.156234
	0.250534	0.166051	0.149791
	0.205022	0.179743	0.168725
	0.203161	0.204448	0.16077
	0.1814	0.184276	0.170504
	0.18096	0.179978	0.157768
	0.192549	0.166834	0.159992
	0.193691	0.179838	0.200342
	0.192098	0.172862	0.169089
	0.178738	0.188227	0.168116
	0.205968	0.16839	0.170222
	0.194541	0.164404	0.155838
	0.179875	0.164595	0.174002
	0.178601	0.186194	0.177136
	0.189573	0.197128	0.190227
	0.199104	0.208841	0.164975
	0.184298	0.198207	0.158891
	0.205036	0.181138	0.166955
	0.179457	0.188306	0.171663
	0.187103	0.183466	0.16843
	0.172698	0.178429	0.173058
	0.182336	0.177525	0.161992
	0.181303	0.19228	0.185373
	0.184634	0.182199	0.198629
	0.179416	0.166674	0.206966
	0.186002	0.169237	0.184009
	0.196504	0.174388	0.17005
	0.165714	0.174404	0.173733
	0.195154	0.173664	0.172313
	0.189642	0.159096	0.165699
	0.181207	0.165651	0.161656
	0.184305	0.17366	0.170567
	0.173182	0.171523	0.212197
	0.193556	0.168093	0.167272
	0.184064	0.182136	0.18945
	0.217673	0.184918	0.177374
	0.186958	0.182973	0.202258
	0.178607	0.181606	0.188292
	0.196342	0.169251	0.193906
	0.173322	0.18203	0.174722
	0.190317	0.18533	0.175755
	0.194862	0.185157	0.167631
	0.182352	0.175102	0.178667
	0.167218	0.17822	0.165386
	0.179898	0.194972	0.18735
	0.202309	0.186751	0.15929
	0.199628	0.163707	0.177947
	0.219269	0.182153	0.191543
	0.170976	0.17068	0.178833
	0.17085	0.181671	0.159714
	0.174785	0.182915	0.168473
	0.166967	0.172852	0.165321
	0.174131	0.176159	0.198337
	0.16593	0.182681	0.184409
	0.184922	0.196478	0.179302
	0.166958	0.174027	0.168304
	0.183154	0.188746	0.187646
	0.196128	0.189588	0.186038
	0.185904	0.189356	0.180499
	0.173772	0.172926	0.185207
	0.18495	0.176038	0.187
	0.1684	0.179495	0.169699
	0.168744	0.201202	0.156779
	0.184589	0.170891	0.164392
	0.174822	0.179966	0.18118
	0.195238	0.178584	0.198591
	0.17133	0.187971	0.17035
	0.169707	0.177039	0.168753
	0.176221	0.179638	0.159158
	0.169645	0.174578	0.175391
	0.174329	0.202774	0.191634
	0.164309	0.202537	0.142674
	0.173959	0.187986	0.169436
	0.190299	0.198927	0.165295
	0.169858	0.194596	0.174502
	0.178527	0.185409	0.163852
	0.171726	0.182447	0.160006
	0.17091	0.18645	0.169446
	0.178324	0.164552	0.180925
	0.175454	0.190561	0.187093
	0.177125	0.173895	0.162517
	0.199645	0.180529	0.16416
	0.207272	0.178252	0.187088
	0.181007	0.184244	0.165934
	0.190798	0.181428	0.195274
	0.179215	0.170852	0.166905
	0.210346	0.183032	0.15091
	0.168241	0.180222	0.161336
	0.196151	0.184698	0.167636
	0.184597	0.173435	0.168926
	0.18457	0.17823	0.192057
	0.187599	0.189127	0.160657
	0.185918	0.186529	0.175007
	0.159208	0.176692	0.157419
	0.17476	0.17622	0.169045
	0.183063	0.176486	0.171269
	0.166518	0.163013	0.170339
	0.175697	0.173164	0.172376
	0.186778	0.175235	0.194376
	0.179703	0.174651	0.188728
	0.158745	0.179018	0.185639
	0.204522	0.190098	0.183654
	0.177384	0.172661	0.174334
	0.185567	0.166569	0.162503
	0.165537	0.17743	0.177711
	0.171275	0.19056	0.167477
	0.175998	0.184941	0.171318
	0.187501	0.172122	0.157471
	0.173177	0.165117	0.198603
	0.166734	0.171079	0.180116
	0.167396	0.180363	0.176954
	0.177573	0.184378	0.19648
	0.174535	0.188776	0.170481
	0.189798	0.167957	0.168995
	0.186363	0.182157	0.188267
	0.177327	0.182684	0.185808
	0.180878	0.178723	0.160987
	0.196816	0.186339	0.178577
	0.168319	0.183807	0.145325
	0.17845	0.188953	0.16758
	0.176699	0.173177	0.168617
	0.197785	0.186867	0.184801
	0.174672	0.172602	0.158305
	0.177562	0.188103	0.184201
	0.175865	0.181158	0.188772
	0.185274	0.166449	0.172141
	0.18176	0.172611	0.192083
	0.15929	0.186581	0.174566
	0.186235	0.16886	0.173596
	0.178406	0.171879	0.18483
	0.168064	0.170215	0.184941
	0.172345	0.15499	0.163883
	0.167104	0.163188	0.181451
	0.168977	0.180596	0.164158
	0.176277	0.166622	0.15588
	0.169773	0.183066	0.173672
	0.166875	0.172295	0.16902
	0.172665	0.167303	0.167045
	0.170558	0.175009	0.152799
	0.168028	0.163678	0.16348
	0.155732	0.194876	0.176863
	0.167528	0.181688	0.186345
	0.159026	0.175131	0.211271
	0.162846	0.186643	0.196889
	0.173709	0.183141	0.177748
	0.157675	0.177656	0.164689
	0.160484	0.18787	0.150293
	0.154282	0.172017	0.166183
	0.164069	0.17289	0.177826
	0.166992	0.182298	0.162894
	0.161533	0.173835	0.186589
	0.186289	0.192017	0.188284
	0.167553	0.184667	0.167371
	0.164422	0.183644	0.171799
	0.163424	0.18101	0.171016
	0.170052	0.177734	0.176458
	0.171917	0.167587	0.171228
	0.18372	0.158338	0.179045
	0.156603	0.163255	0.177882
	0.17282	0.161225	0.191244
	0.162478	0.166573	0.173649
	0.168422	0.172884	0.171426
	0.161235	0.167622	0.195659
	0.16756	0.176676	0.167624
	0.163044	0.185684	0.180656
	0.17162	0.181765	0.177628
	0.180787	0.185772	0.190021
	0.188179	0.18118	0.17532
	0.156638	0.169491	0.179646
	0.180141	0.171203	0.168504
	0.179367	0.189602	0.174156
	0.197193	0.174598	0.191726
	0.185938	0.178794	0.187136
	0.192929	0.161206	0.177665
	0.202325	0.171358	0.167706
	0.181744	0.184507	0.168916
	0.172138	0.183442	0.180121
	0.195173	0.177093	0.178859
	0.181221	0.163573	0.209176
	0.177315	0.182383	0.178899
	0.18375	0.168231	0.177484
	0.193135	0.171104	0.178818
	0.177993	0.180681	0.191302
	0.193928	0.183009	0.190008
	0.186639	0.171679	0.201966
	0.201294	0.180633	0.191276
	0.177317	0.170587	0.170531
	0.168941	0.177084	0.184566
	0.182336	0.172823	0.190396
	0.192935	0.196559	0.158199
	0.194005	0.172488	0.154748
	0.17661	0.195238	0.166151
	0.172013	0.190023	0.176163
	0.165219	0.185632	0.188859
	0.186248	0.187643	0.163633
	0.183251	0.16938	0.17566
	0.176402	0.181041	0.163604
	0.165194	0.18145	0.175926
	0.167273	0.171362	0.178358
	0.183174	0.180444	0.174471
	0.179866	0.178438	0.189151
	0.169679	0.192046	0.168568
	0.167437	0.187083	0.188061
	0.169591	0.175652	0.186147
	0.203823	0.18339	0.180967
	0.184774	0.173846	0.159487
	0.184347	0.177701	0.168011
	0.1702	0.180661	0.152019
	0.177831	0.17243	0.164856
	0.182492	0.174548	0.157356
	0.185464	0.185903	0.167083
	0.205372	0.183567	0.172986
	0.169798	0.181284	0.191955
	0.174141	0.167151	0.186389
	0.179637	0.175884	0.165224
	0.175123	0.173093	0.198416
	0.158913	0.174371	0.171126
	0.174991	0.181869	0.170196
	0.173879	0.175169	0.17509
	0.165868	0.175708	0.177273
	0.168055	0.167968	0.176793
	0.171486	0.189761	0.174213
	0.164222	0.171077	0.175983
	0.180561	0.172017	0.190991
	0.173446	0.177711	0.200503
	0.170189	0.180149	0.187615
	0.162776	0.186841	0.17564
	0.178833	0.18055	0.168155
	0.172878	0.176478	0.195854
	0.158602	0.164479	0.192705
	0.190562	0.179187	0.200123
	0.16922	0.190774	0.152589
	0.159098	0.185813	0.183458
	0.166619	0.172854	0.167149
	0.166303	0.176364	0.175149
	0.201062	0.175016	0.200248
	0.187103	0.17326	0.225041
	0.187378	0.166905	0.219117
	0.178138	0.178052	0.196183
	0.174822	0.188371	0.170075
	0.214127	0.183595	0.168431
	0.197172	0.18972	0.161309
	0.183701	0.181477	0.177175
	0.185627	0.174725	0.17111
	0.163002	0.179416	0.186564
	0.168397	0.167499	0.18663
	0.17682	0.173031	0.165856
	0.171742	0.179372	0.167968
	0.187658	0.19636	0.187498
	0.183699	0.176952	0.161897
	0.176114	0.189969	0.199133
	0.180777	0.19441	0.174916
	0.15997	0.17615	0.166616
	0.183249	0.183358	0.160448
	0.157112	0.173398	0.193935
	0.176475	0.17035	0.198017
	0.16779	0.182658	0.199803
	0.195472	0.17051	0.232808
	0.185097	0.197334	0.18966
	0.184665	0.183775	0.151856
	0.199274	0.1975	0.166017
	0.166778	0.172044	0.179611
	0.181903	0.181697	0.179707
	0.170779	0.176419	0.183788
	0.152767	0.177636	0.174949
	0.174903	0.167919	0.192274
	0.176716	0.166911	0.209218
	0.172671	0.184154	0.184029
	0.153278	0.177348	0.203876
	0.16842	0.184274	0.194604
	0.172605	0.193622	0.194967
	0.178849	0.188042	0.196395
	0.174092	0.192617	0.211547
	0.165082	0.170464	0.167725
	0.177571	0.176997	0.162801
	0.176905	0.180042	0.147453
	0.193466	0.180353	0.173224
	0.181079	0.193999	0.172571
	0.166582	0.188525	0.170116
	0.190743	0.189397	0.185558
	0.18372	0.189161	0.169162
	0.186115	0.180229	0.169177
	0.172197	0.176605	0.19513
	0.18385	0.17051	0.16901
	0.174833	0.184871	0.191742
	0.183382	0.176796	0.173487
	0.176065	0.178203	0.17054
	0.179389	0.173977	0.198279
	0.191125	0.16405	0.177257
	0.163798	0.167699	0.151567
	0.156474	0.192912	0.19006
	0.157757	0.181081	0.195309
	0.158773	0.17554	0.174023
	0.173006	0.181384	0.202222
	0.176764	0.178271	0.216928
	0.166106	0.173946	0.153998
	0.177461	0.191981	0.172993
	0.196203	0.196484	0.188268
	0.178651	0.177262	0.174232
	0.193924	0.187621	0.187007
	0.180481	0.194512	0.170626
	0.196249	0.191513	0.181156
	0.168348	0.181497	0.17441
	0.175002	0.188602	0.224441
	0.169044	0.180697	0.172512
	0.170909	0.1739	0.170545
	0.163254	0.172251	0.195014
	0.183771	0.170196	0.1688
	0.167958	0.166171	0.199434
	0.164818	0.169951	0.188257
	0.177702	0.174193	0.191583
	0.195568	0.190685	0.180164
	0.189629	0.17914	0.162692
	0.169613	0.174021	0.23717
	0.161718	0.169673	0.218034
	0.165942	0.173315	0.177332
	0.180628	0.174813	0.186636
	0.175877	0.178085	0.176419
	0.18029	0.179695	0.206284
	0.178022	0.182825	0.186307
	0.168851	0.183219	0.184827
	0.1697	0.189693	0.184567
	0.170325	0.173226	0.200455
	0.18733	0.171021	0.185373
	0.173356	0.166414	0.186047
	0.18145	0.166782	0.179617
	0.204483	0.172834	0.182661
	0.190803	0.17301	0.199904
	0.193263	0.164235	0.173674
	0.19711	0.171671	0.185859
	0.183877	0.181693	0.189673
	0.188811	0.177611	0.183025
	0.175022	0.189056	0.21484
	0.175598	0.178567	0.186403
	0.171255	0.197056	0.16699
	0.186715	0.175717	0.191805
	0.168284	0.178848	0.187726
	0.201831	0.190004	0.171966
	0.186882	0.193079	0.18294
	0.166221	0.191659	0.166187
	0.170891	0.164886	0.159448
	0.177962	0.183034	0.186734
	0.161076	0.17794	0.165396
	0.179193	0.192508	0.164218
	0.158335	0.183137	0.174102
	0.160519	0.190783	0.158248
	0.172384	0.188469	0.186678
	0.169493	0.176598	0.189332
	0.189079	0.190262	0.168234
	0.156108	0.177513	0.19319
	0.180603	0.180241	0.166241
	0.182593	0.17892	0.166128
	0.184526	0.179127	0.175644
	0.171144	0.170584	0.177793
	0.17529	0.177193	0.181479
	0.1819	0.177132	0.181162
	0.184454	0.18225	0.18515
	0.163019	0.175351	0.215637
	0.170138	0.183871	0.190627
	0.174316	0.18069	0.188106
	0.182903	0.191278	0.191905
	0.164759	0.194177	0.172094
	0.191781	0.181965	0.175577
	0.181336	0.188187	0.187793
	0.168704	0.166911	0.181587
	0.194417	0.170945	0.181738
	0.179577	0.174924	0.195514
	0.184169	0.179799	0.206631
	0.177025	0.185221	0.197441
	0.177839	0.171681	0.218499
	0.189846	0.173841	0.189152
	0.176186	0.178404	0.178643
	0.167372	0.180149	0.191523
	0.174722	0.183479	0.182794
	0.184344	0.186569	0.185737
	0.190477	0.181354	0.172643
	0.175529	0.174663	0.203006
	0.167962	0.174777	0.165426
	0.187383	0.181253	0.189906
	0.177245	0.192728	0.188848
	0.168376	0.174766	0.196491
	0.224232	0.190795	0.182619
	0.221263	0.19599	0.189722
	0.213127	0.197316	0.208571
	0.197603	0.192856	0.16316
	0.170431	0.191363	0.195993
	0.162485	0.189313	0.199321
	0.175256	0.182545	0.202714
	0.187477	0.183381	0.205599
	0.186104	0.182962	0.167039
	0.19636	0.175099	0.203808
	0.18835	0.17181	0.185258
	0.215	0.175713	0.178926
	0.185166	0.16445	0.173932
	0.1928	0.191994	0.182881
	0.180611	0.194909	0.188929
	0.1856	0.177076	0.178024
	0.182519	0.17231	0.214607
	0.179474	0.165449	0.1678
	0.18067	0.169713	0.176206
	0.179061	0.16412	0.183219
	0.172932	0.170603	0.163956
	0.204379	0.185233	0.192597
	0.175832	0.177242	0.176448
	0.182792	0.183611	0.202406
	0.18621	0.186271	0.184912
	0.179038	0.185247	0.182792
	0.20089	0.187927	0.184573
	0.180641	0.179859	0.168659
	0.185522	0.169429	0.234735
	0.172541	0.176046	0.204238
	0.176571	0.167788	0.178469
	0.194446	0.174265	0.178611
	0.196734	0.17737	0.187274
	0.166629	0.172976	0.177936
	0.192334	0.178756	0.180781
	0.179722	0.165205	0.165861
	0.175597	0.175478	0.174798
	0.164815	0.180588	0.187436
	0.16748	0.170913	0.211655
	0.188769	0.178718	0.185486
	0.184707	0.184388	0.213767
	0.188853	0.186871	0.220729
	0.194681	0.185926	0.19236
	0.193588	0.187214	0.181367
	0.164098	0.178828	0.162476
	0.169254	0.173265	0.173378
	0.182402	0.187468	0.165734
	0.187203	0.181938	0.192667
	0.172713	0.166121	0.178594
	0.170828	0.163911	0.18678
	0.172823	0.175312	0.1654
	0.182439	0.182284	0.199766
	0.179458	0.167198	0.179273
	0.167686	0.179416	0.190291
	0.176746	0.181524	0.167426
	0.158924	0.172141	0.16594
	0.184948	0.179448	0.186981
	0.188141	0.177823	0.194163
	0.187388	0.183208	0.230006
	0.18384	0.185299	0.215832
	0.182255	0.185281	0.170285
	0.161934	0.171168	0.165971
	0.179102	0.174364	0.182879
	0.167638	0.179071	0.215101
	0.174346	0.164201	0.172868
	0.176037	0.175606	0.173501
	0.180045	0.166382	0.156304
[truncated: 627 more rows]

## Sheet: Figure 2
	B. Cell Count
		Number of cells
		WT	HET	HOM
		27	32	16
		36	30	14
		40	28	15
		26	35	21
		29	28	18
		21	23	14
		30	34	13
		31	37	33
		36		22
		22
		39
		37

## Sheet: Figure 3 & Table 1 and 2
	A. Peak Velocity - Pramipexole								B. Peak Velocity - L-Dopa								C. Distance Moved - Pramipexole								D. Distance Moved - L-Dopa
		Velocity (mm/s)								Velocity (mm/s)								Distance moved (mm)								Distance moved (mm)
		WT naïve	HOM naïve	1µM - HOM	10µM - HOM	100µM - HOM				WT naïve	HOM naïve	1µM - HOM	10µM - HOM	100µM - HOM				WT naïve	HOM naïve	1µM - HOM	10µM - HOM	100µM - HOM				WT naïve	HOM naïve	1µM - HOM	10µM - HOM	100µM - HOM
		0.93	1.9	2.68	2.62	3.69				0.93	1.9	2.97	3.22	3.24				584.97	1048.16	530.5	354.58	379.04				584.97	1048.16	885.61	1068.79	851.83
		1.37	3.21	1.25	4.22	1.59				1.37	3.21	1.57	1.67	2.41				1356.35	757.61	590.45	346.88	503.85				1356.35	757.61	778.04	964.54	916.58
		1.1	1.13	1.11	2.07	1.5				1.1	1.13	1.93	2.51	2.14				911.19	738.39	809.74	304.09	469.25				911.19	738.39	1409.79	791.29	957.24
		0.99	3.55	3.45	1.61	2.07				0.99	3.55	0.95	1.74	2.52				1231.25	1145.85	382.28	255.04	430.5				1231.25	1145.85	684.84	821.35	746.55
		1.28	3.85	1.35	1.5	2.5				1.28	3.85	2.44	1.99	3.46				1262.98	632.71	354.19	252.32	506.45				1262.98	632.71	1012.87	774.27	828.79
		1.8	1.02	2	3.87	2.64				1.8	1.02	1.33	2.2	1.18				869	790.78	242.16	331.75	275.39				869	790.78	851.37	1034.23	1262.28
		1.82	3.17	3.79	2.99	0.09				1.82	3.17	2.44	1.92	1.23				1816.77	492.81	402.55	338.38	255.74				1816.77	492.81	656.24	1073.72	970.58
		0.58	2.01	3.52	3.06	1.53				0.58	2.01	1.18	2.6	1.11				1429.76	903.96	555.41	720.22	295.65				1429.76	903.96	1436.51	1008.3	2320.2
		1.17	2.82	2.57	0.53	2.28				1.17	2.82	1.65	2.54	1.55				949.99	1577.28	472.19	403.01	485.5				949.99	1577.28	701.21	1261.52	630.88
		0.88	2.63	2.23	1	1.38				0.88	2.63	1.16	1.72	3.73				1244.41	566.35	525.73	547.13	474.68				1244.41	566.35	833.17	1962.74	581.91
		1.41	1.59	1.95	2.48	2.46				1.41	1.59	1.89	0.21	1.46				1047	632.87	378.07	281.43	417.05				1047	632.87	1602.3	867.22	518.83
		0.99	1.83	3.66	3.55	2.28				0.99	1.83	2.04		1.1				587.71	542.12	500.3	384.87	314.03				587.71	542.12	1146.63		1063.36
		1.36	1.44	3.19	2.22	2.34				1.36	1.44	1.88		2.99				999.92	875.95	683.62	236.7	291.73				999.92	875.95	1660.79		502.02
		0.62	2.46	2.75	2.99	0.78				0.62	2.46			1.94				694.47	1495.54	427.74	512.1	373.42				694.47	1495.54			852.29
		0.96	0.91	2	2.56	1.58				0.96	0.91			1.05				1280.41	835.96	413.8	372.18	352.8				1280.41	835.96			633.89
		1.42	2.36	2.27	1.91	1.1				1.42	2.36			3.67				847.27	1032.33	483.99	491.94	435.62				847.27	1032.33			1093.25
		1.45	1.81	2.43	1.13	1.87				1.45	1.81			3.48				1300.4	1276.97	310.89	328.39	528.52				1300.4	1276.97			878.24
		0.7	2	2.35	0.93	1.39				0.7	2			2.09				523.46	1362.06	514.77	417.14	325.62				523.46	1362.06			1110.14
		1.4	1.79		4.01	2.95				1.4	1.79			1.3				902.78	1038.55		333.86	306.95				902.78	1038.55			703.78
		1.19	3.86		3.56	2.05				1.19	3.86			2.11				1145.53	637.42		1017.94	817.14				1145.53	637.42			2158.92
		1.05	2.33		0.4	1.21				1.05	2.33			1.9				730.99	1136.96		198.38	450.49				730.99	1136.96			623.91
		1.04	2.27		3.42	0.61				1.04	2.27			2.68				979.96	946.66		430.77	348.5				979.96	946.66			545.11
		0.6	3.26		1.75	2.49				0.6	3.26			2.9				799.87	773.27		338.12	399.75				799.87	773.27			793.28
		1.62	1.01			0.8				1.62	1.01			2.01				902.72	724.3			637.24				902.72	724.3			742.33
		0.84	2.66							0.84	2.66			2.05				769.2	632.92							769.2	632.92			769.6
		0.82	3.44							0.82	3.44			2.51				928.48	1184.25							928.48	1184.25			992.06
		1.47	3.04							1.47	3.04			1.51				1297.85	572.53							1297.85	572.53			833.28
		0.86	2.45							0.86	2.45			2.32				800.73	333.62							800.73	333.62			832.7
		1.34	2.09							1.34	2.09			1.73				397.39	603.49							397.39	603.49			461.42
		1.61	1.44							1.61	1.44			2.71				1041.27	671.34							1041.27	671.34			921.12
		2.26	2.49							2.26	2.49			2.11				360.58	285.47							360.58	285.47			968.41
		0.87	2.34							0.87	2.34			1.64				393.88	610.58							393.88	610.58			722.12
		1.42	3.2							1.42	3.2			2.89				932.24	491.6							932.24	491.6			402.15
		1.43	1.38							1.43	1.38			1.65				950.46	921.08							950.46	921.08			883.37
		1.73	0.15							1.73	0.15			3.22				938.02	497.71							938.02	497.71			761.29
		0.58	3.05							0.58	3.05			2				736.39	483.06							736.39	483.06			584.63
		1.1	3.31							1.1	3.31			1.71				964.71	324.42							964.71	324.42			519.59
		1.51	3.28							1.51	3.28			2.2				856.96	939.78							856.96	939.78			618.7
		2.48	1.84							2.48	1.84							304.5	744.85							304.5	744.85
		0.79	1.44							0.79	1.44							816.14	470.74							816.14	470.74
			2.89								2.89								185.89								185.89
			2.91								2.91								1074.91								1074.91
			1.93								1.93								559.88								559.88
			2.41								2.41								515.45								515.45
			2.04								2.04								482.89								482.89
			2.03								2.03								427.12								427.12
			2.89								2.89								287.92								287.92
			2.04								2.04								570.06								570.06
			2.49								2.49								892.57								892.57
			1.87								1.87								383.87								383.87
			1.14								1.14								262.68								262.68
			2.38								2.38								579.16								579.16
			2.57								2.57								764.17								764.17
				1µM - WT	10µM - WT	100µM - WT						1µM - WT	10µM - WT	100µM - WT						1µM - WT	10µM - WT	100µM - WT						1µM - WT	10µM - WT	100µM - WT
				0.60834	2.44392	0.81391						1.7114	1.9349	0.49202						619.677	471.598	472.639						1451.91	965.839	1368.71
				1.18841	0.33915	1.12345						2.06336	0.90087	0.56536						614.218	628.018	417.302						1334.21	1553.74	969.439
				0.87878	0.54014	0.76688						1.35754	1.28214	1.53738						592.155	448.034	444.576						905.606	1082.93	1128.26
				1.45975	0.80895	0.68112						0.58799	0.75225	2.15139						477.014	620.986	434.56						917.904	907.895	1645.98
				0.85068	0.53907	1.20077						0.92323	2.48778	2.04024						685.132	380.317	485						1669.38	493.859	951.718
				0.44549	1.43487	2.0397						1.77882	2.16375	1.45323						873.277	443.739	561.102						351.906	1027.17	965.509
				1.42373	1.28509	1.67442						0.99509	1.32518	0.50781						545.164	553.88	423.822						1219.79	1161.8	930.782
				1.20841	1.09641	0.60074						2.14004	2.16876	1.39798						667.891	405.223	506.421						1498.75	1517.2	1479.71
				1.51342	1.24889	1.8669						0.53348	1.52035	1.28937						645.554	274.402	386.352						1658.14	1036.35	1283.01
				0.92053	1.09639	1.21742						0.70605	1.92691	1.27531						678.551	383.867	334.181						1619.31	1479.62	803.094
				1.59247	1.81239	0.22735						1.78661	1.51123	0.76421						647.8	493.791	279.565						1506.1	1597.74	1173.73
				0.95817	0.51631	1.58771						1.71875	1.83541	1.03127						866.459	357.848	242.472						1224.02	1620.84	1161.24
				1.38343	0.91532	1.87926						0.6448	0.78868	1.24892						465.198	442.953	304.763						1565.43	1081.99	1420.26
				0.97366	1.33304	2.12147						1.51125	0.77876	0.80078						834.825	404.573	2234.25						1665.84	1763.41	1304.26
				3.09066	1.39117	2.15173						1.38477		0.62621						472.577	454.169	307.084						1329.7		1212.35
				0.44079	0.78346	1.01823						0.98426		1.09154						583.25	299.037	469.542						1206.18		1272.72
				1.29439	0.60207	0.7198						0.49317		0.84472						1029.58	231.858	187.41						972.159		503.464
				0.62159	1.71041	0.17411						0.83058		1.3942						408.987	382.994	338.858						1277.64		993.848
				1.08073	1.2916	1.12307						0.94104		1.57331						455.187	408.544	388.415						1522.98		846.69
				2.03035	1.03244	1.3149								1.13207						331.557	373.838	313.999								951.806
				1.75947	1.19226	1.03688								0.74337						697.273	736.995	305.637								1663.63
				1.12908	0.9535	0.1619								0.54258						459.392	415.733	322.657								819.292
				1.82082	0.67219	0.38521								1.19129						602.793	319.335	319.15								693.906
				1.65101	0.53771	1.83187								1.24743						710.176	325.444	368.976								968.725
				0.60017		0.81177								1.00743						771.034		281.016								749.465
				1.18478		1.20431								1.46481						632.89		366.74								1756.95
				0.87326		0.82521								0.69652						774.273		290.825								986.253
				0.52554		1.17824								1.59919						539.725		309.531								974.821
				1.3653		0.97678														948.979		358.912
				1.39302		0.65623														707.465		287.259
				1.27276																545.786
				1.28945																812.974
				1.18583																831.706
				1.60949																937.408
				1.50233																440.609
				0.60502																547.256
				1.67212																564.342

## Sheet: Figure 4 & Table 3
	A. Sleep - Night - Pramipexole														B. Sleep - Night - L-Dopa														C. Sleep - Morning After - Pramipexole														D. Sleep - Morning After - L-Dopa
		HOM naïve						Pramipexole - 1µM - WT								HOM naïve						L-Dopa - 1µM - WT								HOM naïve						Pramipexole - 1µM - WT								HOM naïve
		Sleep Fragmentation (1/hr)	Sleep Ratio	Velocity (mm/s)	Wake Duration (s)	Sleep Duration (s)		Sleep Fragmentation (1/hr)	Sleep Ratio	Velocity (mm/s)	Wake Duration (s)	Sleep Duration (s)				Sleep Fragmentation (1/hr)	Sleep Ratio	Velocity (mm/s)	Wake Duration (s)	Sleep Duration (s)		Sleep Fragmentation (1/hr)	Sleep Ratio	Velocity (mm/s)	Wake Duration (s)	Sleep Duration (s)				Sleep Fragmentation (1/hr)	Sleep Ratio	Velocity (mm/s)	Wake Duration (s)	Sleep Duration (s)		Sleep Fragmentation (1/hr)	Sleep Ratio	Velocity (mm/s)	Wake Duration (s)	Sleep Duration (s)				Sleep Fragmentation (1/hr)	Sleep Ratio	Velocity (mm/s)	Wake Duration (s)	Sleep Duration (s)
		136.752	0.51562	0.18593	12.7513	13.5736		140.478	0.35447	0.23735	16.5429	9.08393				136.752	0.51562	0.18593	12.7513	13.5736		129.258	0.41105	0.313	16.4029	11.4483				116.13	0.33	0.48	20.49	10.34		154.43	0.35	0.24	15.17	8.14				116.13	0.33	0.48	20.49	10.34
		147.355	0.4938	0.21494	12.3668	12.064		123.634	0.436	0.23366	16.4226	12.6955				147.355	0.4938	0.21494	12.3668	12.064		165.299	0.4329	0.22938	12.3445	9.42807				89.3	0.13	0.55	34.98	5.34		122.32	0.25	0.34	21.99	7.44				89.3	0.13	0.55	34.98	5.34
		148.643	0.505	0.17927	11.9884	12.2306		150.639	0.3636	0.21956	15.2089	8.68934				148.643	0.505	0.17927	11.9884	12.2306		147.255	0.39664	0.25416	14.7506	9.69675				127.27	0.22	0.54	22.13	6.16		156.72	0.25	0.25	17.17	5.8				127.27	0.22	0.54	22.13	6.16
		138.482	0.5143	0.19072	12.618	13.3698		149.358	0.30586	0.22965	16.731	7.37219				138.482	0.5143	0.19072	12.618	13.3698		114.817	0.5925	0.18946	12.7768	18.5774				121.42	0.46	0.49	15.93	13.59		152.43	0.26	0.28	17.54	6.08				121.42	0.46	0.49	15.93	13.59
		108.824	0.67705	0.18643	10.6744	22.3975		140.867	0.4003	0.21574	15.3162	10.23				108.824	0.67705	0.18643	10.6744	22.3975		125.362	0.51633	0.22928	13.8893	14.8274				148.62	0.37	0.42	15.23	8.99		126.63	0.33	0.24	19.01	9.25				148.62	0.37	0.42	15.23	8.99
		129.407	0.58864	0.2007	11.4356	16.3756		106.968	0.29091	0.29879	23.8643	9.7905				129.407	0.58864	0.2007	11.4356	16.3756		92.0281	0.7295	0.15828	10.5722	28.5368				139.27	0.25	0.47	19.29	6.55		104.53	0.11	0.37	30.55	3.89				139.27	0.25	0.47	19.29	6.55
		109.193	0.7079	0.15895	9.6304	23.3389		143.22	0.40307	0.22095	14.9949	10.1317				109.193	0.7079	0.15895	9.6304	23.3389		143.221	0.3849	0.26077	15.4522	9.67493				136.26	0.59	0.24	10.68	15.66		124.49	0.27	0.27	21	7.73				136.26	0.59	0.24	10.68	15.66
		103.627	0.69851	0.17098	10.4737	24.2662		153.896	0.33272	0.22954	15.6093	7.78315				103.627	0.69851	0.17098	10.4737	24.2662		112.314	0.5418	0.21381	14.6865	17.3665				122.48	0.5	0.37	14.63	14.76		131.07	0.16	0.34	23.04	4.42				122.48	0.5	0.37	14.63	14.76
		137.429	0.49647	0.20818	13.1901	13.0053		115.485	0.62962	0.17342	11.5374	19.6272				137.429	0.49647	0.20818	13.1901	13.0053		128.094	0.4586	0.25054	15.206	12.8885				86.55	0.48	0.6	21.6	20		165.28	0.41	0.24	12.82	8.96				86.55	0.48	0.6	21.6	20
		139.651	0.46296	0.18904	13.8352	11.9344		125.973	0.55461	0.17099	12.7282	15.8494				139.651	0.46296	0.18904	13.8352	11.9344		116.885	0.52298	0.22982	14.6921	16.1073				88.96	0.34	0.91	26.63	13.84		148.04	0.43	0.22	13.93	10.39				88.96	0.34	0.91	26.63	13.84
		133.666	0.47747	0.20911	14.0638	12.8595		111.616	0.59505	0.20016	13.0511	19.1925				133.666	0.47747	0.20911	14.0638	12.8595		128.462	0.382	0.26001	17.3188	10.705				124.24	0.56	0.4	12.6	16.27		125.25	0.45	0.28	15.57	13.05				124.24	0.56	0.4	12.6	16.27
		91.0003	0.73878	0.17651	10.3237	29.2263		106.305	0.65675	0.15519	11.6148	22.2409				91.0003	0.73878	0.17651	10.3237	29.2263		123.253	0.49858	0.21451	14.6457	14.5626				134.53	0.57	0.26	11.4	15.28		160.58	0.36	0.23	14.28	8.14				134.53	0.57	0.26	11.4	15.28
		121.989	0.65159	0.16525	10.2742	19.229		111.451	0.69608	0.14312	9.81702	22.4842				121.989	0.65159	0.16525	10.2742	19.229		127.434	0.52641	0.22708	13.3789	14.8711				139.89	0.45	0.46	14.12	11.51		106.18	0.69	0.18	10.54	23.37				139.89	0.45	0.46	14.12	11.51
		115.061	0.66587	0.17426	10.446	20.8336		126.68	0.61563	0.17451	10.9159	17.495				115.061	0.66587	0.17426	10.446	20.8336		87.2473	0.51819	0.30498	19.8803	21.3818				112.28	0.44	0.36	17.69	14.21		177.44	0.43	0.27	11.66	8.63				112.28	0.44	0.36	17.69	14.21
		160.993	0.41127	0.21475	13.1647	9.19651		134.962	0.50401	0.23006	13.2219	13.444				160.993	0.41127	0.21475	13.1647	9.19651		125.126	0.5226	0.24164	13.7353	15.0356				116.29	0.46	0.46	16.59	14.22		121.66	0.29	0.47	21	8.59				116.29	0.46	0.46	16.59	14.22
		121.59	0.575	0.20266	12.5832	17.0244		124.718	0.62179	0.15689	10.9098	17.9481				121.59	0.575	0.20266	12.5832	17.0244		134.862	0.51426	0.19687	12.9663	13.7277				119.46	0.61	0.26	11.69	18.34		166.23	0.37	0.24	13.57	8				119.46	0.61	0.26	11.69	18.34
		146.004	0.50644	0.20275	12.1696	12.4873		121.273	0.57839	0.18784	12.5156	17.1696				146.004	0.50644	0.20275	12.1696	12.4873		128.539	0.47116	0.21005	14.8112	13.1959				129.76	0.53	0.35	13.12	14.63		168.36	0.26	0.31	15.89	5.5				129.76	0.53	0.35	13.12	14.63
		152.426	0.27746	0.30018	17.065	6.55309		110.559	0.66279	0.15074	10.9803	21.5816				152.426	0.27746	0.30018	17.065	6.55309		119.439	0.46565	0.25001	16.1057	14.0352				118.41	0.5	0.51	15.14	15.14		136.53	0.6	0.17	10.43	15.93				118.41	0.5	0.51	15.14	15.14
		141.709	0.54414	0.19542	11.5807	13.8235		129.153	0.57821	0.16542	11.7493	16.117				141.709	0.54414	0.19542	11.5807	13.8235		137.513	0.38711	0.29525	16.0451	10.1342				129.62	0.55	0.35	12.57	15.2		138.04	0.5	0.21	13.09	12.99				129.62	0.55	0.35	12.57	15.2
		131.63	0.53582	0.22246	12.6872	14.6543		94.3844	0.74551	0.14316	9.70656	28.4353				131.63	0.53582	0.22246	12.6872	14.6543										135.03	0.31	0.51	18.52	8.14		97.3	0.72	0.15	10.22	26.78				135.03	0.31	0.51	18.52	8.14
		125.143	0.49066	0.24439	14.6522	14.1149		118.013	0.6028	0.17003	12.1073	18.3884				125.143	0.49066	0.24439	14.6522	14.1149		L-Dopa - 10µM - WT								127.85	0.57	0.25	11.91	16.15		137.07	0.55	0.19	11.82	14.35				127.85	0.57	0.25	11.91	16.15
		139.427	0.36886	0.26524	16.296	9.52398		115.165	0.61665	0.1625	11.9834	19.2761				139.427	0.36886	0.26524	16.296	9.52398		Sleep Fragmentation (1/hr)	Sleep Ratio	Velocity (mm/s)	Wake Duration (s)	Sleep Duration (s)				112.05	0.51	0.28	15.56	16.43		93.03	0.66	0.22	13.13	25.57				112.05	0.51	0.28	15.56	16.43
		109.103	0.66158	0.20701	11.1581	21.8297		108.748	0.65672	0.15381	11.3543	21.7401				109.103	0.66158	0.20701	11.1581	21.8297		153.546	0.44869	0.22128	12.9258	10.5199				138.19	0.48	0.36	13.37	12.58		130.35	0.53	0.18	12.9	14.61				138.19	0.48	0.36	13.37	12.58
		113.498	0.64767	0.21298	11.1753	20.5433		129.115	0.62214	0.17757	10.5356	17.3465				113.498	0.64767	0.21298	11.1753	20.5433		139.585	0.44873	0.25101	14.2092	11.573				47.79	0.17	0.52	62.47	12.87		124.29	0.64	0.16	10.55	18.41				47.79	0.17	0.52	62.47	12.87
		132.884	0.56801	0.21409	11.7031	15.3882		122.29	0.57503	0.19097	12.5104	16.9277				132.884	0.56801	0.21409	11.7031	15.3882		143.462	0.47291	0.24308	13.2191	11.8671				141.43	0.29	0.37	18.06	7.39		131.42	0.54	0.26	12.62	14.77				141.43	0.29	0.37	18.06	7.39
		155.509	0.48737	0.2142	11.8673	11.2825		105.079	0.68734	0.17202	10.7023	23.5482				155.509	0.48737	0.2142	11.8673	11.2825		149.721	0.43575	0.25951	13.5672	10.4774				172.97	0.28	0.42	14.91	5.82		94.16	0.64	0.26	13.67	24.39				172.97	0.28	0.42	14.91	5.82
		125.212	0.60497	0.23144	11.3575	17.3937										125.212	0.60497	0.23144	11.3575	17.3937		159.877	0.48893	0.20839	11.508	11.0093				151.18	0.41	0.31	14.03	9.79										151.18	0.41	0.31	14.03	9.79
		118.99	0.36239	0.28693	19.2906	10.964		Pramipexole - 10µM - WT								118.99	0.36239	0.28693	19.2906	10.964		138.335	0.50365	0.2142	12.9094	13.1068				96.88	0.13	0.7	32.45	4.71		Pramipexole - 10µM - WT								96.88	0.13	0.7	32.45	4.71
		139.975	0.50013	0.24902	12.8482	12.8628		Sleep Fragmentation (1/hr)	Sleep Ratio	Velocity (mm/s)	Wake Duration (s)	Sleep Duration (s)				139.975	0.50013	0.24902	12.8482	12.8628		161.438	0.51256	0.18726	10.8696	11.43				133.26	0.33	0.35	17.93	8.95		Sleep Fragmentation (1/hr)	Sleep Ratio	Velocity (mm/s)	Wake Duration (s)	Sleep Duration (s)				133.26	0.33	0.35	17.93	8.95
		132.962	0.59125	0.20915	11.0599	16.0084		148.677	0.36673	0.27366	15.3337	8.8798				132.962	0.59125	0.20915	11.0599	16.0084		138.614	0.4226	0.26233	14.9958	10.9756				142.83	0.32	0.42	17.12	8.08		150.24	0.27	0.38	17.5	6.46				142.83	0.32	0.42	17.12	8.08
		130.115	0.54384	0.21593	12.6128	15.0467		144.921	0.3029	0.26308	17.3166	7.52441				130.115	0.54384	0.21593	12.6128	15.0467		108.531	0.58653	0.22509	13.7044	19.4555				142.47	0.39	0.48	15.29	9.87		156.96	0.23	0.3	17.64	5.29				142.47	0.39	0.48	15.29	9.87
		136.434	0.52625	0.21438	12.5006	13.8858		144.668	0.44781	0.19238	13.7411	11.1436				136.434	0.52625	0.21438	12.5006	13.8858		100.202	0.61759	0.20063	13.7276	22.1886				117.85	0.3	0.45	21.34	9.03		167.1	0.37	0.21	13.5	8.04				117.85	0.3	0.45	21.34	9.03
		109.493	0.66675	0.21011	10.9484	21.9218		134.959	0.36385	0.2678	16.9577	9.70565				109.493	0.66675	0.21011	10.9484	21.9218		91.8612	0.51	0.24514	19.1858	19.9865				149.49	0.34	0.47	15.93	8.15		138.98	0.19	0.28	20.74	4.99				149.49	0.34	0.47	15.93	8.15
		155.484	0.43442	0.22808	13.0952	10.0583		140.858	0.30425	0.2443	17.7817	7.77592				155.484	0.43442	0.22808	13.0952	10.0583		151.623	0.4167	0.24339	13.8492	9.89385				139.44	0.51	0.3	12.5	13.23		164.71	0.25	0.23	16.46	5.4				139.44	0.51	0.3	12.5	13.23
		124.41	0.62486	0.19389	10.8553	18.0813		149.728	0.49121	0.20269	12.2258	11.8104				124.41	0.62486	0.19389	10.8553	18.0813		121.688	0.48308	0.25113	15.2926	14.2912				138.89	0.33	0.37	17.42	8.5		182.31	0.44	0.2	11.05	8.63				138.89	0.33	0.37	17.42	8.5
		78.94	0.7911	0.14984	9.51647	36.0777		137.607	0.44788	0.20294	14.4443	11.7172				78.94	0.7911	0.14984	9.51647	36.0777		119.014	0.50899	0.27326	14.8419	15.3963				159.67	0.42	0.29	13.05	9.5		142.56	0.26	0.27	18.72	6.54				159.67	0.42	0.29	13.05	9.5
		78.7408	0.76819	0.17095	10.5868	35.1215		127.329	0.57646	0.16121	11.967	16.2983				78.7408	0.76819	0.17095	10.5868	35.1215										106.59	0.55	0.41	15.08	18.69		138.04	0.6	0.16	10.5	15.58				106.59	0.55	0.41	15.08	18.69
		118.929	0.57636	0.26609	12.8236	17.4466		106.971	0.66027	0.16087	11.4243	22.2206				118.929	0.57636	0.26609	12.8236	17.4466		L-Dopa - 100µM - WT								137.14	0.38	0.39	16.32	9.93		113.47	0.47	0.23	16.94	14.79				137.14	0.38	0.39	16.32	9.93
		136.044	0.47971	0.312	13.7596	12.694		96.6663	0.72525	0.14604	10.2231	27.0096				136.044	0.47971	0.312	13.7596	12.694		Sleep Fragmentation (1/hr)	Sleep Ratio	Velocity (mm/s)	Wake Duration (s)	Sleep Duration (s)				159.4	0.43	0.32	12.77	9.81		150.25	0.49	0.19	12.12	11.84				159.4	0.43	0.32	12.77	9.81
		98.9486	0.6919	0.22937	11.2095	25.173		110.197	0.66028	0.16904	11.0983	21.5705				98.9486	0.6919	0.22937	11.2095	25.173		141.721	0.43854	0.24814	14.2622	11.1398				132.5	0.15	0.33	22.97	4.19		105.2	0.64	0.23	12.24	21.98				132.5	0.15	0.33	22.97	4.19
		97.2043	0.72854	0.13124	10.0449	26.9819		107.855	0.67821	0.15224	10.7409	22.6374				97.2043	0.72854	0.13124	10.0449	26.9819		79.7217	0.75509	0.14631	11.0477	34.0977				126.65	0.38	0.37	17.52	10.9		139.78	0.58	0.16	10.76	14.92				126.65	0.38	0.37	17.52	10.9
		108.637	0.67111	0.2065	10.8902	22.2392		130.031	0.57493	0.15575	11.7682	15.9174				108.637	0.67111	0.2065	10.8902	22.2392		115.889	0.5837	0.1772	12.9321	18.1321				153.88	0.39	0.26	14.16	9.23		149.92	0.53	0.16	11.29	12.64				153.88	0.39	0.26	14.16	9.23
		104.257	0.67901	0.17695	11.0838	23.4464		109.604	0.6943	0.14698	10.0407	22.8047				104.257	0.67901	0.17695	11.0838	23.4464		65.0852	0.73897	0.20543	14.4195	40.8739				150.19	0.4	0.3	14.25	9.61		133.75	0.53	0.21	12.78	14.13				150.19	0.4	0.3	14.25	9.61
		75.9565	0.71629	0.21796	13.4316	33.9492		117.367	0.62267	0.16355	11.5648	19.0994				75.9565	0.71629	0.21796	13.4316	33.9492		120.863	0.61872	0.17991	11.349	18.429				127.85	0.38	0.45	17.36	10.65		112.36	0.66	0.15	10.78	21.15				127.85	0.38	0.45	17.36	10.65
		110.786	0.64434	0.19367	11.5485	20.9378										110.786	0.64434	0.19367	11.5485	20.9378		150.391	0.47614	0.21254	12.5399	11.3976				147.67	0.4	0.37	14.6	9.67										147.67	0.4	0.37	14.6	9.67
		120.834	0.6295	0.2053	11.0306	18.7547										120.834	0.6295	0.2053	11.0306	18.7547		106.318	0.60426	0.17913	13.4	20.4606				144.45	0.59	0.21	10.28	14.64		Pramipexole - 100µM - WT								144.45	0.59	0.21	10.28	14.64
		108.595	0.65937	0.20659	11.2834	21.8586										108.595	0.65937	0.20659	11.2834	21.8586		115.823	0.48572	0.27573	15.9847	15.0971				148.26	0.5	0.24	12.17	12.11		Sleep Fragmentation (1/hr)	Sleep Ratio	Velocity (mm/s)	Wake Duration (s)	Sleep Duration (s)				148.26	0.5	0.24	12.17	12.11
		112.366	0.68449	0.17444	10.1008	21.9297		Pramipexole - 100µM - WT								112.366	0.68449	0.17444	10.1008	21.9297		120.612	0.35693	0.28533	19.1943	10.6536				161.55	0.33	0.35	15.01	7.27		138.03	0.17	0.26	21.62	4.46				161.55	0.33	0.35	15.01	7.27
		123.646	0.5331	0.25225	13.5848	15.5214		Sleep Fragmentation (1/hr)	Sleep Ratio	Velocity (mm/s)	Wake Duration (s)	Sleep Duration (s)				123.646	0.5331	0.25225	13.5848	15.5214		92.299	0.7094	0.15427	11.3242	27.6691				153.26	0.34	0.23	15.3	8.07		152.51	0.29	0.28	16.86	6.75				153.26	0.34	0.23	15.3	8.07
		96.6894	0.72268	0.16133	10.3255	26.9071		159.399	0.23558	0.25833	17.2642	5.32062				96.6894	0.72268	0.16133	10.3255	26.9071		66.6463	0.71681	0.22904	15.2776	38.7195				141.02	0.35	0.29	16.43	8.97		146.48	0.26	0.25	17.94	6.5				141.02	0.35	0.29	16.43	8.97
		82.0128	0.6937	0.19086	13.4315	30.4504		139.344	0.52551	0.19254	12.2585	13.5768				82.0128	0.6937	0.19086	13.4315	30.4504		131.783	0.5275	0.19593	12.8993	14.4101				132.79	0.53	0.41	12.76	14.24		129.21	0.2	0.31	22.28	5.58				132.79	0.53	0.41	12.76	14.24
		85.8502	0.74442	0.1647	10.707	31.216		139.585	0.46448	0.21151	13.8026	11.9792				85.8502	0.74442	0.1647	10.707	31.216		87.8936	0.65782	0.18964	14.0154	26.9432				164.6	0.49	0.2	11.09	10.7		123.79	0.15	0.28	24.64	4.45				164.6	0.49	0.2	11.09	10.7
		64.3711	0.73587	0.1717	14.7526	41.1538		165.744	0.30872	0.22904	15.0148	6.70553				64.3711	0.73587	0.1717	14.7526	41.1538		81.6355	0.68474	0.1898	13.8882	30.1959				133.08	0.54	0.33	12.38	14.57		158.77	0.22	0.26	17.74	4.94				133.08	0.54	0.33	12.38	14.57
								140.447	0.19716	0.2449	20.5788	5.05362										112.188	0.57314	0.20927	13.6873	18.3914										146.55	0.19	0.29	19.87	4.69
		WT naïve						140.157	0.28926	0.25815	18.2557	7.42977				WT naïve						148.156	0.54361	0.15928	11.0833	13.209				WT naïve						155.1	0.23	0.3	17.86	5.35				WT naïve
		Sleep Fragmentation (1/hr)	Sleep Ratio	Velocity (mm/s)	Wake Duration (s)	Sleep Duration (s)		129.394	0.29417	0.2439	19.6376	8.18438				Sleep Fragmentation (1/hr)	Sleep Ratio	Velocity (mm/s)	Wake Duration (s)	Sleep Duration (s)		102.968	0.68646	0.16394	10.9532	24				Sleep Fragmentation (1/hr)	Sleep Ratio	Velocity (mm/s)	Wake Duration (s)	Sleep Duration (s)		161.85	0.44	0.2	12.26	9.9				Sleep Fragmentation (1/hr)	Sleep Ratio	Velocity (mm/s)	Wake Duration (s)	Sleep Duration (s)
		139.879	0.53724	0.19121	11.9021	13.8267		158.482	0.32706	0.23917	15.2862	7.42931				139.879	0.53724	0.19121	11.9021	13.8267		125.958	0.45849	0.23789	15.4768	13.1041				72.67	0.09	0.42	45.22	4.32		137.95	0.57	0.19	11.02	14.99				72.67	0.09	0.42	45.22	4.32
		134.318	0.5525	0.19502	11.9858	14.8082		146.565	0.32144	0.23926	16.6568	7.89542				134.318	0.5525	0.19502	11.9858	14.8082		137.128	0.43916	0.21386	14.7236	11.5293				135.72	0.26	0.41	19.7	6.82		156.39	0.5	0.21	11.58	11.44				135.72	0.26	0.41	19.7	6.82
		129.093	0.57523	0.18919	11.8454	16.0415		124.204	0.61867	0.15133	11.0527	17.9318				129.093	0.57523	0.18919	11.8454	16.0415		115.356	0.63398	0.17944	11.4226	19.785				53.06	0.15	0.48	56.79	9.96		106.62	0.67	0.16	11.1	22.66				53.06	0.15	0.48	56.79	9.96
		152.366	0.46571	0.19631	12.6163	11.0036		110.459	0.65976	0.15297	11.0805	21.5023				152.366	0.46571	0.19631	12.6163	11.0036		100.172	0.60948	0.21145	14.0228	21.9037				74.33	0.15	0.61	41.3	7.14		136.67	0.58	0.17	10.86	15.4				74.33	0.15	0.61	41.3	7.14
		125.658	0.47358	0.28448	15.0816	13.5675		110.286	0.68164	0.15218	10.3919	22.2504				125.658	0.47358	0.28448	15.0816	13.5675		133.158	0.55602	0.18509	11.9956	15.0324				135.64	0.21	0.34	20.94	5.6		128	0.28	0.7	20.23	7.9				135.64	0.21	0.34	20.94	5.6
		136.317	0.52169	0.20814	12.624	13.7773		87.6595	0.74391	0.16034	10.5072	30.5508				136.317	0.52169	0.20814	12.624	13.7773		136.274	0.48382	0.19855	13.636	12.7814				125.22	0.22	0.43	22.32	6.43		157.4	0.52	0.22	10.97	11.9				125.22	0.22	0.43	22.32	6.43
		172.014	0.4083	0.22213	12.3834	8.54511		137.887	0.5501	0.29845	11.7391	14.3621				172.014	0.4083	0.22213	12.3834	8.54511		105.977	0.63201	0.21545	12.4904	21.4693				58.15	0.09	0.71	56.04	5.88		113.85	0.6	0.19	12.56	18.93				58.15	0.09	0.71	56.04	5.88
		143.029	0.44563	0.21373	13.9452	11.2164		91.5988	0.7306	0.16483	10.5784	28.7138				143.029	0.44563	0.21373	13.9452	11.2164		119.453	0.56641	0.17411	13.058	17.0701				68.82	0.11	0.62	46.4	5.91		133.88	0.55	0.15	11.92	14.87				68.82	0.11	0.62	46.4	5.91
		126.891	0.55304	0.1967	12.6806	15.6903		105.432	0.68074	0.17991	10.892	23.2439				126.891	0.55304	0.1967	12.6806	15.6903		118.02	0.49022	0.203	15.5498	14.9534				115.16	0.45	0.44	16.9	14.22		135.76	0.55	0.19	11.81	14.61				115.16	0.45	0.44	16.9	14.22
		151.373	0.4776	0.20999	12.4239	11.3584		64.3427	0.82537	0.13112	9.75672	46.1799				151.373	0.4776	0.20999	12.4239	11.3584		85.7771	0.68155	0.1953	13.3651	28.6042				112.12	0.1	0.44	28.9	3.21		134.21	0.56	0.17	11.72	15.01				112.12	0.1	0.44	28.9	3.21
		149.391	0.41615	0.22333	14.0696	10.0282		116.814	0.63069	0.1643	11.3726	19.4368				149.391	0.41615	0.22333	14.0696	10.0282		127.922	0.4653	0.19719	15.0476	13.0946				103	0.53	0.49	16.44	18.35		153.12	0.45	0.18	12.76	10.65				103	0.53	0.49	16.44	18.35
		97.1657	0.60161	0.19156	14.7479	22.2897		107.92	0.70453	0.14182	9.8481	23.5017				97.1657	0.60161	0.19156	14.7479	22.2897										112.63	0.53	0.32	14.8	17.04										112.63	0.53	0.32	14.8	17.04
		142.904	0.5049	0.2191	12.4726	12.7192		140.545	0.5286	0.1745	12.0668	13.5399				142.904	0.5049	0.2191	12.4726	12.7192										91.41	0.51	0.42	19.27	20.11										91.41	0.51	0.42	19.27	20.11
		89.2282	0.66974	0.17581	13.3247	27.0213										89.2282	0.66974	0.17581	13.3247	27.0213										117.8	0.55	0.21	13.5	16.95										117.8	0.55	0.21	13.5	16.95
		135.611	0.3966	0.26932	16.0183	10.5283										135.611	0.3966	0.26932	16.0183	10.5283										131.84	0.57	0.29	11.74	15.56										131.84	0.57	0.29	11.74	15.56
		134.251	0.49491	0.21712	13.5443	13.2712										134.251	0.49491	0.21712	13.5443	13.2712										72.3	0.52	0.37	23.73	25.74										72.3	0.52	0.37	23.73	25.74
		124.724	0.43093	0.25309	16.4256	12.4381										124.724	0.43093	0.25309	16.4256	12.4381										127.39	0.27	0.44	20.56	7.7										127.39	0.27	0.44	20.56	7.7
		124.047	0.47096	0.26769	15.3535	13.6678										124.047	0.47096	0.26769	15.3535	13.6678										102.57	0.33	0.37	23.57	11.53										102.57	0.33	0.37	23.57	11.53
		79.5799	0.66122	0.20504	15.3257	29.9118										79.5799	0.66122	0.20504	15.3257	29.9118										150.21	0.42	0.29	13.89	9.98										150.21	0.42	0.29	13.89	9.98
		152.281	0.4909	0.21579	12.0352	11.6052										152.281	0.4909	0.21579	12.0352	11.6052										129.18	0.27	0.47	20.37	7.5										129.18	0.27	0.47	20.37	7.5
		116.462	0.52275	0.21831	14.7523	16.159										116.462	0.52275	0.21831	14.7523	16.159										140.12	0.44	0.33	14.3	11.29										140.12	0.44	0.33	14.3	11.29
		153.131	0.50005	0.19201	11.7535	11.7557										153.131	0.50005	0.19201	11.7535	11.7557										78.49	0.67	0.21	14.91	30.76										78.49	0.67	0.21	14.91	30.76
		167.297	0.42587	0.21923	12.3482	9.16419										167.297	0.42587	0.21923	12.3482	9.16419										135.49	0.24	0.41	19.92	6.5										135.49	0.24	0.41	19.92	6.5
		153.013	0.47617	0.19933	12.3244	11.203										153.013	0.47617	0.19933	12.3244	11.203										158.93	0.28	0.33	16.24	6.41										158.93	0.28	0.33	16.24	6.41
		146.067	0.47874	0.21223	12.8396	11.7991										146.067	0.47874	0.21223	12.8396	11.7991										142.3	0.32	0.34	17.31	7.99										142.3	0.32	0.34	17.31	7.99
		145.328	0.49289	0.22787	12.5618	12.2097										145.328	0.49289	0.22787	12.5618	12.2097										122.41	0.15	0.4	24.86	4.55										122.41	0.15	0.4	24.86	4.55
		130.931	0.60416	0.1707	10.8765	16.6118										130.931	0.60416	0.1707	10.8765	16.6118										161.09	0.31	0.3	15.41	6.84										161.09	0.31	0.3	15.41	6.84
		151.683	0.43093	0.2835	13.5062	10.2274										151.683	0.43093	0.2835	13.5062	10.2274										104.67	0.17	0.41	28.31	5.81										104.67	0.17	0.41	28.31	5.81
		101.236	0.64651	0.21985	12.5704	22.99										101.236	0.64651	0.21985	12.5704	22.99										162.32	0.46	0.22	11.91	10.2										162.32	0.46	0.22	11.91	10.2
		77.4907	0.79058	0.14305	9.71861	36.7281										77.4907	0.79058	0.14305	9.71861	36.7281										143.15	0.25	0.36	18.82	6.32										143.15	0.25	0.36	18.82	6.32
		121.855	0.51363	0.26131	14.3691	15.1742										121.855	0.51363	0.26131	14.3691	15.1742										143.6	0.28	0.36	18.17	6.9										143.6	0.28	0.36	18.17	6.9
		99.7086	0.68279	0.14448	11.4529	24.6524										99.7086	0.68279	0.14448	11.4529	24.6524										150.29	0.45	0.29	13.13	10.82										150.29	0.45	0.29	13.13	10.82
		116.749	0.68628	0.16416	9.67362	21.1618										116.749	0.68628	0.16416	9.67362	21.1618										94.82	0.12	0.6	33.56	4.41										94.82	0.12	0.6	33.56	4.41
		118.498	0.55906	0.22115	13.3864	16.9844										118.498	0.55906	0.22115	13.3864	16.9844										110.99	0.55	0.26	14.41	17.89										110.99	0.55	0.26	14.41	17.89
		127.834	0.57619	0.1981	11.935	16.2265										127.834	0.57619	0.1981	11.935	16.2265										132.18	0.26	0.42	20.11	7.12										132.18	0.26	0.42	20.11	7.12
		128.514	0.5975	0.17263	11.2676	16.7374										128.514	0.5975	0.17263	11.2676	16.7374										153.96	0.48	0.27	12.14	11.15										153.96	0.48	0.27	12.14	11.15
		139.401	0.57004	0.18321	11.1036	14.7212										139.401	0.57004	0.18321	11.1036	14.7212										137.82	0.35	0.37	16.85	9.14										137.82	0.35	0.37	16.85	9.14
		77.1423	0.74116	0.17059	12.0663	34.5876										77.1423	0.74116	0.17059	12.0663	34.5876										133.88	0.24	0.45	20.49	6.4										133.88	0.24	0.45	20.49	6.4
		104.934	0.69998	0.16414	10.2846	24.0144										104.934	0.69998	0.16414	10.2846	24.0144										133.46	0.4	0.28	16.01	10.83										133.46	0.4	0.28	16.01	10.83
		75.5198	0.78143	0.13757	10.4078	37.2503										75.5198	0.78143	0.13757	10.4078	37.2503										128.53	0.51	0.29	13.75	14.25										128.53	0.51	0.29	13.75	14.25
		Pramipexole - 1µM - HOM														L-Dopa - 1µM - HOM														Pramipexole - 1µM - HOM														L-Dopa - 1µM - HOM
		Sleep Fragmentation (1/hr)	Sleep Ratio	Velocity (mm/s)	Wake Duration (s)	Sleep Duration (s)										Sleep Fragmentation (1/hr)	Sleep Ratio	Velocity (mm/s)	Wake Duration (s)	Sleep Duration (s)										Sleep Fragmentation (1/hr)	Sleep Ratio	Velocity (mm/s)	Wake Duration (s)	Sleep Duration (s)										Sleep Fragmentation (1/hr)	Sleep Ratio	Velocity (mm/s)	Wake Duration (s)	Sleep Duration (s)
		161.072	0.34045	0.21376	14.741	7.60923										152.05	0.35039	0.25574	15.3806	8.29587										161.34	0.24	0.25	16.93	5.38										106.53	0.18	0.52	27.85	5.94
		148.685	0.40487	0.23912	14.4094	9.80293										153.68	0.40804	0.21813	13.8668	9.55854										148.36	0.39	0.41	14.83	9.43										134.34	0.36	0.38	17.08	9.72
		110.698	0.52922	0.26165	15.3101	17.2108										140.151	0.39936	0.31205	15.4284	10.2581										146.61	0.26	0.32	18.23	6.32										43.2	0.05	0.95	78.95	4.37
		110.609	0.66916	0.20796	10.7597	21.7792										134.859	0.40712	0.23284	15.8171	10.8678										140.17	0.63	0.2	9.51	16.11										134.19	0.26	0.37	19.97	6.86
		124.06	0.65042	0.16541	10.1372	18.8742										156.152	0.4459	0.23804	12.7746	10.2799										157.57	0.53	0.23	10.61	12.17										122.24	0.24	0.43	22.27	7
		132.426	0.5825	0.19018	11.3426	15.8352										176.887	0.40024	0.20944	12.2006	8.14566										150	0.54	0.25	10.85	13.08										148.95	0.31	0.33	16.78	7.39
		96.8467	0.72033	0.18081	10.3961	26.7761										130.594	0.5022	0.23713	13.7225	13.8439										89.29	0.74	0.17	10.67	29.65										143.04	0.27	0.46	18.15	6.9
		102.331	0.71079	0.16712	10.1655	25.0053										131.113	0.16887	0.32257	22.8205	4.63665										103.79	0.69	0.21	10.66	23.91										31.87	0.02	0.57	110.17	2.8
		131.747	0.51387	0.2192	13.2744	14.0415										153.956	0.34747	0.2209	15.2584	8.12493										133.33	0.14	0.33	22.98	3.82										149.5	0.37	0.32	15.11	8.97
		128.057	0.5558	0.1922	12.4787	15.6249										113.663	0.52732	0.22096	14.971	16.7015										161.38	0.48	0.2	11.46	10.77										100.03	0.1	0.47	32.12	3.55
		130.016	0.609	0.1654	10.8262	16.8626										149.078	0.42747	0.23466	13.8256	10.3228										155.89	0.57	0.18	10.04	13.05										102.46	0.21	0.51	27.9	7.24
		99.8684	0.71955	0.17367	10.1095	25.938										133.232	0.31841	0.30733	18.417	8.60347										146.92	0.56	0.21	10.8	13.7										90.78	0.11	0.76	35.11	4.54
																139.244	0.29356	0.30836	18.2643	7.58967																								82.11	0.11	0.68	39.13	4.71
		Pramipexole - 10µM - HOM																												Pramipexole - 10µM - HOM
		Sleep Fragmentation (1/hr)	Sleep Ratio	Velocity (mm/s)	Wake Duration (s)	Sleep Duration (s)										L-Dopa - 10µM - HOM														Sleep Fragmentation (1/hr)	Sleep Ratio	Velocity (mm/s)	Wake Duration (s)	Sleep Duration (s)										L-Dopa - 10µM - HOM
		152.312	0.38477	0.22123	14.5414	9.09422										Sleep Fragmentation (1/hr)	Sleep Ratio	Velocity (mm/s)	Wake Duration (s)	Sleep Duration (s)										167.63	0.18	0.28	17.54	3.93										Sleep Fragmentation (1/hr)	Sleep Ratio	Velocity (mm/s)	Wake Duration (s)	Sleep Duration (s)
		142.676	0.44064	0.23107	14.1138	11.1182										131.724	0.4884	0.25192	13.9731	13.348										178.6	0.32	0.26	13.75	6.41										146.08	0.36	0.34	15.71	8.83
		102.404	0.70454	0.19203	10.3784	24.768										116.491	0.6056	0.18972	12.1885	18.7151										114.77	0.64	0.27	11.4	19.96										100.87	0.31	0.35	24.8	10.89
		110.439	0.67761	0.18918	10.5091	22.0881										129.512	0.36425	0.2846	17.6716	10.125										103.58	0.72	0.28	9.79	24.97										114.89	0.12	0.49	27.29	3.81
		125.921	0.61352	0.20474	11.042	17.54										143.396	0.50823	0.19975	12.3389	12.7594										168.03	0.37	0.27	13.6	7.82										140.59	0.34	0.36	16.77	8.71
		97.3722	0.74123	0.1608	9.559	27.4043										139.873	0.52115	0.21189	12.3245	13.4131										120.4	0.67	0.18	9.84	19.98										108.57	0.43	0.39	18.75	14.23
		117.859	0.6762	0.15526	9.88327	20.6546										160.441	0.36324	0.24459	14.2879	8.15036										145.52	0.63	0.18	9.13	15.55										122.03	0.28	0.36	21.26	8.24
		93.8313	0.7401	0.14952	9.97138	28.3954										144.119	0.47221	0.21196	13.1839	11.7954										113.04	0.6	0.2	12.55	19.19										118.56	0.23	0.38	23.3	6.86
		86.2798	0.75544	0.15467	10.1944	31.5204										104.519	0.40199	0.28561	20.5976	13.8459										102.6	0.73	0.15	9.65	25.44										115.84	0.19	0.39	25.21	5.87
		70.7991	0.81695	0.13165	9.29563	41.5405										133.636	0.45954	0.29692	14.5593	12.3795										111.03	0.71	0.15	9.2	23.13										113.06	0.32	0.46	21.33	10.32
		119.642	0.66108	0.17015	10.198	19.8919										112.503	0.63617	0.19995	11.6424	20.3568										151.35	0.54	0.24	11.02	12.76										131.4	0.32	0.39	18.55	8.85
		133.482	0.60122	0.16638	10.7549	16.215										142.075	0.52096	0.18923	12.1383	13.2005										182.15	0.38	0.23	12.19	7.57										152.3	0.35	0.27	15.28	8.36
		122.366	0.685	0.14982	9.26731	20.1526																								142.3	0.63	0.15	9.36	15.94
		156.078	0.43302	0.19261	13.07	9.98774										L-Dopa - 100µM - HOM														140.06	0.51	0.19	12.44	13.17										L-Dopa - 100µM - HOM
																Sleep Fragmentation (1/hr)	Sleep Ratio	Velocity (mm/s)	Wake Duration (s)	Sleep Duration (s)																								Sleep Fragmentation (1/hr)	Sleep Ratio	Velocity (mm/s)	Wake Duration (s)	Sleep Duration (s)
		Pramipexole - 100µM - HOM														109.04	0.67009	0.1782	10.8922	22.1233										Pramipexole - 100µM - HOM														145.18	0.5	0.23	12.33	12.47
		Sleep Fragmentation (1/hr)	Sleep Ratio	Velocity (mm/s)	Wake Duration (s)	Sleep Duration (s)										149.499	0.40552	0.229	14.3152	9.76514										Sleep Fragmentation (1/hr)	Sleep Ratio	Velocity (mm/s)	Wake Duration (s)	Sleep Duration (s)										128.26	0.35	0.31	18.16	9.75
		136.482	0.52849	0.24608	12.437	13.94										94.8593	0.69645	0.19005	11.5098	26.4309										138.16	0.53	0.3	12.13	13.93										117.01	0.52	0.27	14.67	15.96
		148.889	0.45947	0.20208	13.0695	11.1097										59.3383	0.84136	0.13944	9.61087	51.0444										165.53	0.33	0.26	14.47	7.28										99.78	0.69	0.24	11.21	24.74
		163.166	0.32825	0.2122	14.8128	7.24236										97.0184	0.72155	0.17845	10.3232	26.7742										131.17	0.19	0.25	22.17	5.09										110.91	0.62	0.3	12.18	20.16
		153.41	0.43962	0.21375	13.1502	10.3164										70.0501	0.76429	0.17612	12.099	39.2781										170.15	0.41	0.24	12.57	8.59										85.77	0.49	0.39	21.03	20.68
		157.638	0.37124	0.23479	14.359	8.47814										58.3312	0.82655	0.17331	10.6894	51.0116										138.94	0.41	0.24	15.41	10.5										101.58	0.56	0.39	15.54	19.9
		94.3349	0.75829	0.15163	9.216	28.9377										94.5654	0.67552	0.18131	12.3414	25.7165										140.35	0.65	0.23	8.96	16.69										139.02	0.41	0.35	15.09	10.69
		105.008	0.72025	0.14474	9.58307	24.6923										65.8851	0.8156	0.14005	10.0628	44.5648										102.48	0.7	0.17	10.61	24.52										126.43	0.58	0.2	11.8	16.57
		111.708	0.6952	0.15143	9.82269	22.4042										59.8929	0.81838	0.16526	10.9013	49.1907										156.57	0.52	0.2	10.97	11.95										95.42	0.69	0.22	11.55	26.04
		109.848	0.65955	0.15172	11.1574	21.6153										89.2891	0.7512	0.15348	10.0218	30.2872										138.96	0.61	0.17	10.17	15.74										107.14	0.62	0.21	12.49	20.98
		125.666	0.61146	0.19338	11.1226	17.5167										115.444	0.56655	0.19655	13.5166	17.6674										153.31	0.51	0.2	11.43	11.96										125.27	0.48	0.23	15.03	13.71
																67.1002	0.79721	0.14088	10.8662	42.7712																								120.37	0.56	0.22	13.06	16.72
																113.856	0.64381	0.17707	11.2539	20.3566																								112.88	0.6	0.25	12.83	19.06
																99.4662	0.69024	0.16717	11.2015	24.9821																								110.47	0.58	0.22	13.67	18.77
																132.406	0.53498	0.18082	12.6434	14.5457																								142.45	0.44	0.22	14.08	11.09
																98.222	0.69257	0.16937	11.258	25.3839																								84.18	0.66	0.21	14.75	28.01
																144.826	0.45489	0.214	13.55	11.3074																								161.75	0.37	0.28	13.91	8.34
																89.0184	0.69406	0.17997	12.3609	28.0684																								83.87	0.5	0.23	21.29	21.36
																107.84	0.52463	0.36842	15.869	17.5137																								110.99	0.31	0.68	22.13	10.09
																110.729	0.63001	0.19914	12.029	20.4828																								110.65	0.55	0.23	14.65	17.88
																98.4679	0.70789	0.18045	10.6796	25.8806																								143.73	0.48	0.27	12.85	12.09
																123.677	0.39036	0.21716	17.7456	11.3625																								111.52	0.16	0.33	27.05	5.23
																121.218	0.56631	0.2143	12.871	16.8186																								135.62	0.36	0.29	16.75	9.66
																134.167	0.46381	0.20541	14.3871	12.4451																								116.9	0.32	0.27	20.79	9.81
																138.123	0.48075	0.1932	13.5254	12.53																								158.61	0.4	0.25	13.57	9.13
																120.468	0.605	0.2058	11.8041	18.0794																								127.98	0.59	0.2	11.54	16.49
																95.004	0.69754	0.19542	11.4613	26.4319																								94.22	0.6	0.35	15.35	22.86
																122.855	0.46085	0.21793	15.7986	13.5041																								132.6	0.36	0.35	17.26	9.89
																74.103	0.79902	0.14667	9.75257	38.8173																								105.23	0.62	0.23	12.97	21.11
																96.6295	0.7074	0.16955	10.901	26.3546																								118.14	0.39	0.32	18.34	11.96
																85.8674	0.70003	0.17297	12.564	29.3488																								117.22	0.37	0.36	19.17	11.36
																85.116	0.75435	0.15637	10.3793	31.9056																								121.71	0.55	0.23	13.21	16.24
																91.2731	0.71869	0.17517	11.0955	28.3466																								114.93	0.56	0.28	13.77	17.55
																111.535	0.42507	0.24249	18.5569	13.72																								112.19	0.32	0.4	21.86	10.23
																90.624	0.71964	0.1629	11.1372	28.5873																								130.61	0.5	0.23	13.8	13.65
																115.465	0.52475	0.19147	14.8066	16.3607																								108.07	0.3	0.3	23.28	10.03
																131.454	0.35873	0.23584	17.5618	9.82432																								129	0.17	0.37	23.15	4.75
[truncated: 5 more columns]

## Sheet: Figure 5
	GDNF
Peak Velocity - figure 5											Distance Moved - additional data not in figures or table
	Velocity (mm/s)												Distance moved (mm)
	WT				HOM								WT							HOM
	Naïve	Sham	GDNF		Naïve	Sham	GDNF						Naïve		Sham		GDNF			Naïve		Sham		GDNF
	1.14	1.29	1.13		1.29	2	0.29						Lights Off	Lights On	Lights Off	Lights On	Lights Off	Lights On		Lights Off	Lights On	Lights Off	Lights On	Lights Off	Lights On
	0.93	0.41	0.63		2.94	1.13	0						505.76	674.94	719.65	704.53	445.16	385.96		1564.47	850.96	900.88	1432.59	317.96	814.87
	3.07	0.71	0.8		3.67	2.27	2						510.22	939.77	584.47	314.74	668.15	718.38		818.01	969.8	873.33	588.72	383.09	190.23
	1.35	1.16	3.02		4.4	2.16	0.16						456.09	629.83	378.45	378.11	311.9	482.02		732.19	819.53	638.38	769.55	550.16	650.3
	1.31	1.53	0.69		1.93	2.47	0.23						628.93	189.67	624.77	663.83	1969.48	1962.29		452.75	1203.25	650.54	930.58	96.54	575.38
	0.22	0.75	3.38		6.47	3.44	0.34						463.76	546.61	1501.87	1640.43	1169.04	895.89		486.74	652.31	940.15	1693.35	529.86	1295.92
	0.42	0.69	0.17		1.97	4.29	0.64						442.48	433.64	178.97	791.88	839.24	801.27		538.29	867.17	751.51	688.07	1213.15	670.38
	0.58	1.25	0.56		1	3.53	3.56						659.84	688.35	697.65	798.66	317.62	434.85		499	966.22	1737.72	1299.64	597.19	746.35
	0.25	1.62	0.99		3.64	3.13	0.21						372.5	566.14	1109.91	1187.18	999.14	1541.01		783.03	792.77	461.85	1402.75	898.38	848.18
	1.19	1.61	0.29		1.61	5.33	0.75						658.04	1095.9	569.83	943.91	186.01	806.68		392.01	864.51	943.85	1313.43	345.2	583.01
	1.66	1.29	0.81		1.06	2.61	1.51						471.85	565.05	663.31	743.63	346.99	545.83		360.33	496.5	1071.75	2840.05	634.03	789.54
	1.32	1.16	0.82		1.19	2.15	0.72						471.26	924.87	260.22	417.16	735.81	505.62		991.53	1012.78	755.86	414.38	3.91	204.15
	0.86	1.63	1.47		2.12	1.57	2.33						735.54	1122.75	202.12	652.49	219.74	213.86		589.25	908.5	756.12	1442.53	1476.77	672.29
	1.91	3.3	0.91		1.54	2.05	1.32						487.09	672	1237.22	935.78	719.62	752.37		580.79	658.41	375.09	377.52	309.24	396.64
	2.59	1.33	0.15		2.72	1.95	0.47						245.85	158.87	211.21	350.57	750.8	878.49		511.29	596.94	281.09	1174.32	487.3	1133.13
	1.16	3.35	1.87		1.4	0.7	0.22						506.26	436.2	454.59	483.44	619.75	668.47		398.69	695.58	657.13	544.58	724.97	481.37
	1.07	1.07	0.75		1.05	1.75	0.65						523.44	540.92	344.05	434.54	403.37	396.65		502.05	538.13	358.72	372.59	437.43	579.38
	0.4	0.88	0.42		2.49	1.44	0.1						449.06	724.2	448.52	903.8	439.33	531.28		527.26	817.73	767.7	535.56	502.36	280.44
	1.09	1.62	0.57		1.83	4.12	0.41						231.02	502.35	568.21	470.52	412.83	636.76		396.31	397.22	392.09	369.78	565.57	968.12
	1.26	1.16	1.37		1.39	2.89	0.37						256.12	820.35	417.09	659.42	254.04	492.54		509.99	503.38	575.62	781.02	563.32	809.38
	0.74	0.38	0.54		0.62	2.33	0.18						776.96	803.85	392.81	642.86	234.74	220.25		1018.63	920.1	262.56	705.25	812.94	554.37
	0.65	0.52	0.4		0.69	2.01	0.69						187.31	247.09	763.52	788.06	434.91	583.86		536.89	572.35	191.25	403.97	329.4	483.26
	1.2	0.13	0.55		0.64	0.54	0.11						750.46	845.71	382.13	712.02	788.18	552.19		338.29	525.15	717.38	1335.89	457.91	506.55
	1.1	0.68	0.67		1.22	1.14							785.85	588.69	741.17	478.19	394.54	427.18		177.14	519.42	747.72	724.87	500.68	578.8
	0.8	0.37	0.65		0.72	0.64							467.1	652.52	455.44	551.53	509.82	799.24		780.95	1081.21	513.69	485.22	592.35	385.63
	1.19	0.98	0.66		0.8	1.39							781.17	751.16	403.31	662.77	548.6	557.59		750.41	612.15	490.57	497.03	311.47	381.77
	1.31	0.84	0.39		1.1	1.03							881.23	701.8	1085.24	679.87	874.76	512.39		406.91	372.73	755.54	556.01	655.75	752.47
	0.48	0.74	1.44		0.24	0.09							929.81	769.42	548.36	598	572.37	483.36		574.27	791.37	691.05	636.62	395.52	465.8
	0.38	0.83	0.6		1.66	1.69							728.94	941.31	607.41	681.76	716.89	650.27		1028.05	810.91	388.3	854.96
	1	1.05			0.82	2.18							596.3	760.55	686.84	628.04	494.36	340.43		568.93	503.8	578.29	740.2
	0.79	0.84			2.01	1.68							534.75	637.76	630.8	730.17				784.7	876.09	800.02	1162.36
	1.24				0.51								634.45	550.1	542.15	654.99				671.21	1235.63	789.48	976.27
	0.98				0.55								826.56	935.28						455.01	1331.71
	0.73												662.74	590.93						911.46	1008.16
	0.23												531.65	472.2						599.39	720.11
	0.31												750.17	787.13
	1.4												794.21	592
													615.33	658.89
